# Supplementary material for: Variant Exported Blood-Stage Proteins Encoded by Plasmodium Multigene Families Are Expressed in Liver Stages Where They Are Exported into the Parasitophorous Vacuole
Source: PLoS Pathog. 2016 Nov 16;12(11):e1005917. doi: 10.1371/journal.ppat.1005917 (PMC5113031; doi:10.1371/journal.ppat.1005917)
Supplement: S1 Table — (1) RNA-seq data (FPKM values) of fam-a and fam-b family members in different life cycle stages of P. berghei ANKA (PbA). (2): RNA-seq data (FPKM values) of fam-a and fam-b family members in late trophozoite stage of P. chabaudi AS (PcAS; obtained from 4 different mice (Pc_M1-4). (3) RNA-seq data (FPKM values) of fam-a and fam-b family members in mixed blood stages stages of P. yoelii YM (PyYM) obtained from wild type (WT) parasites and the mutant PY01365-KO line. (4): RNA-seq data (FPKM values) of fam-a and fam-b family members in different life cycle stages of P. berghei ANKA (PbA) and Difference Class analysis. (5): RNA-seq data (FPKM values) of pir family members in different life cycle stages of P. berghei ANKA (PbA). (6): RNA-seq data (FPKM values equal or above 21) of family members in different life cycle stages of P. berghei ANKA (PbA) presented in Fig 4C. (XLSX) [file ppat.1005917.s007.xlsx]

## Sheet: Pb fam a and b
Table S1 (1): RNA-seq data (FPKM values) of fam-a and fam-b family members in different life cycle stages of P. berghei ANKA (PbA)
Family members that have been tagged are indicated in bold
													288	144	36
old gene_id	new gene_id	Product	ring	ring_R	troph	triph_R	schizon	schizon_R	gametocyte	gametocyte R	Max value observed	Class	4	2	1	# Unique bases pairs*
	PBANKA_0000901	fam-a protein, pseudogene	0	0	0	0	0	0	0	0	0	0	0	0	0	371
	PBANKA_0001200	fam-a protein, pseudogene	0	0	0	0	0	0	0	0	0	0	0	0	0	0
	PBANKA_0001601	fam-a protein	0	0	0	0	0	0	0	0	0	0	0	0	0	0
	PBANKA_0007501	fam-a protein	0	0	0	0	0	0	0	0	0	0	0	0	0	0
PBANKA_000350	PBANKA_0008101	fam-a protein	0.577463	0	0.427125	0	0	0	0.38492	0.255323	0.577463	0	0	0	0	0
PBANKA_010010	PBANKA_0100100	fam-a protein	3.36924	2.72289	5.66523	5.42965	1.78559	0.724393	1.68292	2.34013	5.66523	0	0	0	0	0
	PBANKA_0112661	fam-a protein	0	0	0	0	0	0	0	0	0	0	0	0	0	0
	PBANKA_0112701	fam-a protein	0	0	0	0	0	0	0	0	0	0	0	0	0	0
	PBANKA_0112721	fam-a protein, pseudogene	2.07717	3.41121	1.02605	3.54456	1.61367	0.528289	1.62204	2.51648	3.54456	0	0	0	0	All
PBANKA_020060	PBANKA_0200600	fam-a protein	8.28089	53.3524	3.89837	20.5948	6.81665	16.4605	13.308	18.0635	53.3524	1	0	0	1	0
PBANKA_020065	PBANKA_0200650	fam-a protein	1.37797	4.88351	3.67321	5.4842	2.28586	3.18429	0.175029	0.730565	5.4842	0	0	0	0	778
PBANKA_020120	PBANKA_0201200	fam-a protein, pseudogene	1.00039	0.89288	2.86783	0.793645	0.890354	0.634002	0.469249	0.753156	2.86783	0	0	0	0	All
PBANKA_020140	PBANKA_0201400	fam-a protein, pseudogene	8.2364	16.1887	18.1231	21.6523	8.02511	8.23998	2.75904	2.23867	21.6523	0	0	0	0	All
PBANKA_021490	PBANKA_0214900	fam-a protein	23.6628	78.7553	22.0834	17.3691	14.8091	12.5447	2.43888	1.84811	78.7553	1	0	0	1	All
	PBANKA_0216701	fam-a protein	4.12929	1.02422	5.35487	10.8386	1.06741	0.724142	2.52128	2.00908	10.8386	0	0	0	0	0
	PBANKA_0216781	fam-a protein	30.1239	19.4869	3.53303	2.49238	218.199	182.672	5.42021	7.11397	218.199	2	0	1	1	All
PBANKA_031650/PBANKA_021510	PBANKA_0316500	fam-a protein, pseudogene	46.9827	243.089	7.64896	8.05037	6.18599	3.81161	8.29121	4.60646	243.089	2	0	1	1	All
PBANKA_021555	PBANKA_0316821	fam-a protein, pseudogene	18.004	28.525	12.5129	14.7192	5.75257	16.1886	4.89783	4.17408	28.525	0	0	0	0	All
	PBANKA_0316961	fam-a protein, pseudogene	0	0	0.3144	0	0	0.128315	0	0	0.3144	0	0	0	0	0
	PBANKA_0317061	fam-a protein	46.5018	261.306	17.1063	18.009	20.1725	16.7519	3.13766	4.02381	261.306	2	0	1	1	All
PBANKA_130035	PBANKA_0317121	fam-a protein, pseudogene	26.5103	48.0027	23.3936	28.1019	18.5174	11.2199	2.42331	1.66284	48.0027	1	0	0	1	All
PBANKA_130030	PBANKA_0317141	fam-a protein	18.6677	17.9559	11.0838	5.89862	10.5393	5.50408	11.6233	6.12364	18.6677	0	0	0	0	0
PBANKA_040070	PBANKA_0400700	fam-a protein, pseudogene	1.60332	0.704073	4.25749	0.985509	0	0	1.29461	1.30794	4.25749	0	0	0	0	All
PBANKA_040080	PBANKA_0400800	fam-a protein, pseudogene	1.14961	1.63351	3.49197	2.86229	4.34634	1.67088	0.507453	0.227837	4.34634	0	0	0	0	All
PBANKA_050010	PBANKA_0500100	fam-a protein, pseudogene	0	0	0	0	0	0	0	0	0	0	0	0	0	0
PBANKA_050070	PBANKA_0500700	fam-a protein	0	0	0	0	0	0	0	0	0	0	0	0	0	0
	PBANKA_0501051	fam-a protein	0	0	0	0	0	0	0	0	0	0	0	0	0	0
	PBANKA_0524821	fam-a protein	0.329247	0.600144	0.743678	0.200221	0	0	0.297821	0	0.743678	0	0	0	0	0
PBANKA_020020	PBANKA_0600021	fam-a protein	0	0	0	0	0	0	0	0	0	0	0	0	0	0
PBANKA_060040	PBANKA_0600400	fam-a protein	70.8187	51.9334	118.586	91.6244	24.8034	35.2312	40.3029	32.4722	118.586	1	0	0	1	All
PBANKA_062340	PBANKA_0623400	fam-a protein	48.0482	90.6279	17.3255	15.4534	205.182	149.491	10.2878	11.2128	205.182	2	0	1	1	All
PBANKA_062345	PBANKA_0623450	fam-a protein, pseudogene	349.667	202.26	10.6417	4.42793	2013.54	1372.98	1173.26	775.459	2013.54	3	1	1	1	All
PBANKA_062350	PBANKA_0623500	fam-a protein	168.221	219.34	152.29	142.902	142.026	63.052	27.9276	21.5498	219.34	2	0	1	1	All
	PBANKA_0623751	fam-a protein, pseudogene	0.324462	0.785125	0	0	0	0	0	0	0.785125	0	0	0	0	23
PBANKA_070050	PBANKA_0700500	fam-a protein	6.69439	18.5376	0.498856	2.87924	0.930756	0.426352	2.02483	2.36836	18.5376	0	0	0	0	All
	PBANKA_0700521	fam-a protein	0.227375	0	0.506402	0.102871	0.317365	0.103714	0	0	0.506402	0	0	0	0	0
	PBANKA_0700561	fam-a protein	11.8338	43.0351	5.53606	11.2777	1.44393	3.5369	3.03644	3.44553	43.0351	1	0	0	1	525
	PBANKA_0800041	fam-a protein, pseudogene	1.26171	0	0	0.26363	3.9765	4.45119	0	0	4.45119	0	0	0	0	0
PBANKA_080020	PBANKA_0800200	fam-a protein, pseudogene	10.0375	11.9473	11.4788	10.8934	3.38095	0.842019	35.0168	14.3193	11.9473	0	0	0	0	All
PBANKA_083670	PBANKA_0836700	fam-a protein	43.3134	36.2827	88.7838	67.3089	81.9527	93.0106	13.4565	8.22674	93.0106	1	0	0	1	All
PBANKA_083680	PBANKA_0836800	fam-a protein	191.281	491.461	394.267	511.624	43.6801	82.2814	39.1632	75.1648	511.624	3	1	1	1	All
	PBANKA_0837201	fam-a protein	0.0837995	0	0	0	0.223178	0	0	0	0.223178	0	0	0	0	221
PBANKA_090100	PBANKA_0901000	fam-a protein	111.756	98.4748	117.715	122.098	60.585	35.5104	100.438	68.5334	122.098	1	0	0	1	All
	PBANKA_0944021	fam-a protein, pseudogene	2.80199	4.2813	0	0.867325	32.0257	12.6368	0	0	32.0257	0	0	0	0	0
PBANKA_100020	PBANKA_1000021	fam-a protein, pseudogene	0	0	0	0.141031	0	0	0	0	0.141031	0	0	0	0	116
	PBANKA_1000051	fam-a protein	0	0	0	0	0	0	0	0	0	0	0	0	0	0
	PBANKA_1000200	fam-a protein	0	0	0	0	0	0	0	0	0	0	0	0	0	0
PBANKA_100040	PBANKA_1000400	fam-a protein	17.9173	20.0239	30.0226	32.1865	4.72028	2.71004	10.6426	5.13463	32.1865	0	0	0	0	All
	PBANKA_1040151	fam-a protein, pseudogene	0.351908	0.307648	0.551876	0	0	0	3.26355	0.839207	0.551876	0	0	0	0	All
PBANKA_110070	PBANKA_1100700	fam-a protein	1.49852	0.842489	0.236323	0.0961355	1.19368	0.292534	1.14	0.738423	1.49852	0	0	0	0	All
PBANKA_110075	PBANKA_1100750	fam-a protein	1.69797	2.91327	2.36841	1.63604	1.85123	1.17186	0.169265	0.334432	2.91327	0	0	0	0	All
	PBANKA_1100821	fam-a protein, pseudogene	2.14973	4.80697	1.34207	0.586874	2.50563	0.295438	0.857673	0.282338	4.80697	0	0	0	0	All
PBANKA_110090	PBANKA_1100900	fam-a protein	84.5634	199.458	57.6777	64.9602	78.1588	63.4061	15.9576	20.2182	199.458	2	0	1	1	All
PBANKA_110100	PBANKA_1101000	fam-a protein	16.415	14.2223	107.518	99.8806	9.87404	11.2196	5.5068	4.45461	107.518	1	0	0	1	All
	PBANKA_1200011	fam-a protein, pseudogene	0	0	0	0	0	0	0	0	0	0	0	0	0	All
PBANKA_120005	PBANKA_1200051	fam-a protein, pseudogene	0	0	0	0	0	0	0	0	0	0	0	0	0	19
	PBANKA_1200091	fam-a protein	0.297505	0	0.15657	0.355905	0	0.358571	0.63446	0.20026	0.358571	0	0	0	0	360
PBANKA_124610.1	PBANKA_1246100.1	fam-a protein	0	0	0	0	0	0	0	0	0	0	0	0	0	0
	PBANKA_1246141	fam-a protein	0	0	0	0	0	0	0	0	0	0	0	0	0	0
	PBANKA_1246161	fam-a protein	433.263	725.03	409.48	475.571	138.816	74.3417	226.492	194.936	725.03	3	1	1	1	All
	PBANKA_1246941	fam-a protein, pseudogene	0	0	0	0	0	0	0	0	0	0	0	0	0	0
	PBANKA_1300011	fam-a protein	0	0	0	0	0	0	0	0	0	0	0	0	0	0
	PBANKA_1300051	fam-a protein, pseudogene	0	0	0	0	0	0	0	0	0	0	0	0	0	0
	PBANKA_1327021	fam-a protein	48.3838	42.2745	179.808	143.823	157.681	190.701	7.47209	9.77502	190.701	2	0	1	1	795
	PBANKA_1327251	fam-a protein	140.047	198.122	57.3338	66.3737	103.807	53.4507	31.1847	17.2864	198.122	2	0	1	1	All
PBANKA_132730	PBANKA_1327300	fam-a protein	285.535	510.975	373.296	331.767	332.596	233.072	27.9721	21.9537	510.975	3	1	1	1	729
PBANKA_136560	PBANKA_1365600	fam-a protein	52.8103	74.1699	65.6058	61.0098	68.6348	49.0933	17.7143	15.4058	74.1699	1	0	0	1	All
PBANKA_136565	PBANKA_1365650	fam-a protein, pseudogene	6.54569	12.4724	24.8005	28.5089	4.65459	4.50598	1.22824	1.93876	28.5089	0	0	0	0	All
	PBANKA_1400096	fam-a protein, pseudogene	4.31994	2.35893	0.958362	0.130976	17.7385	15.347	0	0.372258	17.7385	0	0	0	0	0
PBANKA_146570	PBANKA_1465700	fam-a protein	0.15237	0	0.327663	0.140972	1.62597	0.281233	0.202383	0.933891	1.62597	0	0	0	0	All
	PBANKA_1466141	fam-a protein	0.42783	0.220296	0	0.239916	0	0.32281	0.356082	0.450402	0.42783	0	0	0	0	240
PB403064.00.0	PBANKA_1466221	fam-a protein, pseudogene	0	0	0	0	0	0	0	0	0	0	0	0	0	0
	PBANKA_0000301	fam-b protein	0.211657	0.273797	0	0	0	0	1.36206	0.803944	0.273797	0	0	0	0	0
	PBANKA_0007801	fam-b protein	0.549645	0	0	0	0	0	0	0	0.549645	0	0	0	0	0
PBANKA_020080	PBANKA_0100021	fam-b protein	17.1507	43.052	7.35804	7.88861	13.0305	3.36328	3.17481	2.07151	43.052	1	0	0	1	276
PBANKA_011260	PBANKA_0112600	fam-b protein	148.87	308.403	221.398	260.385	77.5185	112.057	7.13494	13.1566	308.403	3	1	1	1	All
	PBANKA_0112641	fam-b protein	85.0676	160.628	46.4252	41.2504	26.7123	24.0588	28.9463	22.6411	160.628	2	0	1	1	624
PBANKA_020070	PBANKA_0200700	fam-b protein	39.1674	0	14.7325	3.07497	0.302931	0.589543	1.5621	0.400526	39.1674	1	0	0	1	241
PBANKA_020100	PBANKA_0201000	fam-b protein	71.7668	56.6025	58.6916	57.1964	11.144	10.3578	2.85482	2.63174	71.7668	1	0	0	1	277
PBANKA_021580	PBANKA_0215800	fam-b protein	79.8049	53.795	93.1396	114.714	24.1704	39.468	2.96734	2.48016	114.714	1	0	0	1	All
	PBANKA_0216021	fam-b protein	0	0	0	0	0	0	0	0	0	0	0	0	0	0
PBANKA_031630	PBANKA_0316300	fam-b protein	180.355	387.531	74.4204	58.5238	275.308	231.749	40.2347	38.1776	387.531	3	1	1	1	All
PBANKA_031670/PBANKA_021540	PBANKA_0316700	fam-b protein	59.748	5.87779	111.969	140.494	25.0972	36.2672	16.8603	7.65747	140.494	1	0	0	1	All
PBANKA_021560	PBANKA_0316841	fam-b protein	100.77	348.172	55.5908	70.8774	9.06933	18.5107	2.95517	3.91468	348.172	3	1	1	1	All
	PBANKA_0316921	fam-b protein, pseudogene	0.437097	0.833157	0.213728	0.149464	0.558611	0.227422	0	0.0731813	0.833157	0	0	0	0	704
	PBANKA_0317021	fam-b protein	7.31367	6.46926	4.42201	2.4835	1.2687	0.613681	1.32332	1.32485	7.31367	0	0	0	0	0
PBANKA_050060	PBANKA_0500600	fam-b protein	0	0	0	0	0	0	0	0	0	0	0	0	0	0
PBANKA_124710	PBANKA_0500741	fam-b protein	0	0	0	0	0	0	0	0	0	0	0	0	0	228
PBANKA_124600	PBANKA_0600061	fam-b protein	22.8315	53.6528	22.0012	23.4679	15.7861	10.7052	5.85365	4.771	53.6528	1	0	0	1	758
PBANKA_070040	PBANKA_0700400	fam-b protein	5.96196	4.78049	1.52941	2.90387	0	0.246687	0.538229	1.25202	5.96196	0	0	0	0	All
PBANKA_072260	PBANKA_0722600	fam-b protein	409.189	4.06526	39.4882	3.16822	18.6308	1.34741	46.26	4.97854	409.189	3	1	1	1	All
PBANKA_040030	PBANKA_0722801	fam-b protein	121.248	0	18.1329	0.387696	7.65752	0	4.70001	0.678528	121.267	3	0	0	1	180
	PBANKA_0722941	fam-b protein	94.5084	87.1612	82.2131	91.5176	38.7704	35.1697	8.41746	7.71332	94.5084	1	0	0	1	177
PBANKA_083660	PBANKA_0836600	fam-b protein	89.8601	135.716	39.3753	57.2405	99.1253	49.318	14.6247	7.53473	135.716	1	0	0	1	All
	PBANKA_0836941	fam-b protein	0.378401	0.452884	0.476711	0.0809814	0	0	1.57883	0.623263	0.476711	0	0	0	0	All
	PBANKA_0837041	fam-b protein	0	0	0	0	0	0	0	0	0	0	0	0	0	0
PBANKA_094370	PBANKA_0943700	fam-b protein	1.19237	1.96648	0.254499	0.278726	0.323748	0	20.2523	14.0482	1.96648	0	0	0	0	0
	PBANKA_1000041	fam-b protein	0	0	0	0	0	0	0	0	0	0	0	0	0	0
	PBANKA_1000071	fam-b protein	0	0	0	0	0	0	0	0	0	0	0	0	0	0
	PBANKA_1040300	fam-b protein	6.64835	0.99627	4.22415	1.16183	1.60849	0.274367	2.8929	1.23569	6.64835	0	0	0	0	All
PBANKA_083710	PBANKA_1040521	fam-b protein	23.2619	0	1.47713	0.0924188	0.631521	0	1.88245	0.622578	23.2619	0	0	0	0	705
PBANKA_104030	PBANKA_1040621	fam-b protein	0	0.545748	0	0	0	0	0	0.271078	0.545748	0	0	0	0	0
PBANKA_120020	PBANKA_1100441	fam-b protein	49.107	0	11.3312	0.398252	7.25552	0.323985	2.46299	1.00457	49.107	1	0	0	1	All
PBANKA_110050	PBANKA_1100500	fam-b protein	0.0980085	0	0	0.0885799	0	0.0905206	0.46118	0.259054	0.0980085	0	0	0	0	All
PBANKA_114660	PBANKA_1146600	fam-b protein	0.717915	0.883907	1.82148	0.235136	2.63342	0	4.24876	2.13214	2.63342	0	0	0	0	All
	PBANKA_1146781	fam-b protein	0.19191	0	0.243754	0.0827649	1.2613	0.0845215	0	0	1.2613	0	0	0	0	38
	PBANKA_1200041	fam-b protein	0	0	0	0	0	0	0	0	0	0	0	0	0	0
PBANKA_072280	PBANKA_1200096	fam-b protein	36.3193	0.4219	9.00983	1.69455	8.3719	0.623048	4.4974	0.814582	36.3193	1	0	0	1	All
PBANKA_124592	PBANKA_1245920	fam-b protein	0	0	0	0	0	0	0	0	0	0	0	0	0	0
PBANKA_124620	PBANKA_1246200	fam-b protein	0	0	0	0	0	0	0	0	0	0	0	0	0	0
PBANKA_124660	PBANKA_1246600	fam-b protein	234.512	2.99812	39.4791	4.22722	10.0942	0.515564	15.0386	3.15864	234.512	2	0	1	1	713
	PBANKA_1246961	fam-b protein	0	0	0	0	0.29144	0	0	0	0.29144	0	0	0	0	0
	PBANKA_1300031	fam-b protein	1.93667	3.03481	1.39979	1.41885	0	0.63885	0.581376	0.304639	3.03481	0	0	0	0	669
	PBANKA_1300041	fam-b protein	0.0886138	0	0	0	0	0	0	0.0728307	0.0886138	0	0	0	0	0
PBANKA_072230	PBANKA_1300096	fam-b protein	50.4224	4.57704	17.2412	2.02877	7.55759	1.59871	6.95536	3.74135	50.4224	1	0	0	1	All
PBANKA_050030	PBANKA_1400041	fam-b protein	2.73549	2.72011	0.999798	0.624631	0.637272	0.0901738	17.4379	23.8455	2.73549	0	0	0	0	0
PBANKA_140040	PBANKA_1400400	fam-b protein	369.836	13.6798	45.898	2.70784	43.1337	2.47346	27.6205	2.08296	369.836	3	1	1	1	All
PBANKA_146540	PBANKA_1465400	fam-b protein	6.68718	9.73684	3.14194	5.7383	0.621813	0.524685	2.59137	1.68452	9.73684	0	0	0	0	All
PBANKA_090010	PBANKA_1465841	fam-b protein	0	0	0	0	0	0	0	0	0	0	0	0	0	0
	PBANKA_1466241	fam-b protein	0	0	0	0	0	0	0	0	0	0	0	0	0	68
* Unique bases are calculated from the first best blast hit, substracting the length of overlap with identity > 98.5% from the length of the gene.

## Sheet: Pc-fam a and b
Table S1 (2): RNA-seq data (FPKM values) of fam-a and fam-b family members in late trophozoite stage of P. chabaudi AS (PcAS; obtained from 4 different mice (Pc_M1-4 ) (from Otto et. al 2014)
Pc_M1-4: parasites collected from BALB/c mice
							176	88	22
Gene Models (IDs)	Product	Pc_M1	Pc_M2	Pc_M3	Pc_M4	Max value observed	4	2	1	Class
PCHAS_090050	fam-a protein	101.547	2736.01	3795.48	55.7683	3795.48	1	1	1	3
PCHAS_093800	fam-a protein	159.262	1705.86	1123.29	3035.23	3035.23	1	1	1	3
PCHAS_133090	fam-a protein	2324.74	1142.24	1.06364	5.9899	2324.74	1	1	1	3
PCHAS_114690	fam-a protein	115.03	32.9686	2099.55	57.5659	2099.55	1	1	1	3
PCHAS_060010	fam-a protein	32.3512	0	0	1450.6	1450.6	1	1	1	3
PCHAS_133110	fam-a protein	34.5635	4.30292	1384.23	8.70054	1384.23	1	1	1	3
PCHAS_093750	fam-a protein	1018.14	53.0399	13.4837	24.3872	1018.14	1	1	1	3
PCHAS_000250	fam-a protein	933.349	0	28.6898	0	933.349	1	1	1	3
PCHAS_073170	fam-a protein	905.598	260.126	188.306	285.005	905.598	1	1	1	3
PCHAS_083750	fam-a protein	821.551	88.1792	0	60.1242	821.551	1	1	1	3
PCHAS_130130	fam-a protein	817.778	410.423	652.894	36.6637	817.778	1	1	1	3
PCHAS_000800	fam-a protein	576.89	0	0.209744	0.302616	576.89	1	1	1	3
PCHAS_130150	fam-a protein	538.081	85.4629	23.0862	55.3859	538.081	1	1	1	3
PCHAS_130200	fam-a protein	32.8302	489.035	5.96448	5.04094	489.035	1	1	1	3
PCHAS_137070	fam-a protein	475.409	130.838	0.134308	127.994	475.409	1	1	1	3
PCHAS_011420	fam-a protein	398.398	89.1469	29.419	72.6009	398.398	1	1	1	3
PCHAS_052530	fam-a protein	1.00003	368.668	40.3535	0	368.668	1	1	1	3
PCHAS_133190	fam-a protein	365.247	84.6833	56.0125	136.664	365.247	1	1	1	3
PCHAS_120120	fam-a protein	348.398	139.993	55.8944	99.4886	348.398	1	1	1	3
PCHAS_146780	fam-a protein	345.21	138.784	104.506	221.262	345.21	1	1	1	3
PCHAS_000870	fam-a protein	337.223	65.933	51.7945	141.562	337.223	1	1	1	3
PCHAS_130210	fam-a protein	320.946	2.58529	25.4333	51.9725	320.946	1	1	1	3
PCHAS_011400	fam-a protein	291.416	23.2795	42.9615	37.8924	291.416	1	1	1	3
PCHAS_130250	fam-a protein	270.772	75.3798	51.6571	37.9366	270.772	1	1	1	3
PCHAS_052540	fam-a protein	258.463	27.2215	41.6189	39.4318	258.463	1	1	1	3
PCHAS_140180	fam-a protein	248.886	60.0257	31.3754	3.87324	248.886	1	1	1	3
PCHAS_011410	fam-a protein	247.894	7.83563	0.539893	13.6137	247.894	1	1	1	3
PCHAS_114670	fam-a protein	231.082	50.7093	46.3263	53.7499	231.082	1	1	1	3
PCHAS_030250	fam-a protein	226.373	131.766	52.6625	73.2872	226.373	1	1	1	3
PCHAS_114630	fam-a protein	222.21	0.0579332	79.7819	125.189	222.21	1	1	1	3
PCHAS_000530	fam-a protein	221.612	0	0	0	221.612	1	1	1	3
PCHAS_030240	fam-a protein	207.285	78.2928	45.042	80.0267	207.285	1	1	1	3
PCHAS_000860	fam-a protein	198.263	101.736	73.0553	64.0104	198.263	1	1	1	3
PCHAS_140200	fam-a protein	7.99024	194.586	0	58.4567	194.586	1	1	1	3
PCHAS_060230	fam-a protein	126.128	181.153	0	0.260115	181.153	1	1	1	3
PCHAS_104140	fam-a protein	174.398	61.7141	7.42156	46.2326	174.398	0	1	1	2
PCHAS_130320	fam-a protein	157.951	19.4198	2.79484	49.6118	157.951	0	1	1	2
PCHAS_133060	fam-a protein	157.131	53.8543	11.703	31.6981	157.131	0	1	1	2
PCHAS_070190	fam-a protein	155.861	48.9836	51.4681	44.7776	155.861	0	1	1	2
PCHAS_000590	fam-a protein	150.404	56.3684	75.9625	15.4131	150.404	0	1	1	2
PCHAS_140190	fam-a protein	146.788	69.8424	0	64.7984	146.788	0	1	1	2
PCHAS_104130	fam-a protein	144.895	45.251	59.3657	47.7535	144.895	0	1	1	2
PCHAS_130360	fam-a protein	140.234	0.173254	53.513	55.7439	140.234	0	1	1	2
PCHAS_011350	fam-a protein	129.439	0.109731	0	5.10522	129.439	0	1	1	2
PCHAS_080010	fam-a protein	117.892	66.5997	0	0.190887	117.892	0	1	1	2
PCHAS_010010	fam-a protein	116.936	0	0	0	116.936	0	1	1	2
PCHAS_050090	fam-a protein	114.211	76.9555	8.93907	12.8168	114.211	0	1	1	2
PCHAS_100130	fam-a protein	108.413	48.9077	26.9854	23.7078	108.413	0	1	1	2
PCHAS_083710	fam-a protein	105.254	26.5065	27.5324	51.7817	105.254	0	1	1	2
PCHAS_130230	fam-a protein	102.447	46.3449	0	30.8009	102.447	0	1	1	2
PCHAS_021340	fam-a protein	98.1081	32.7659	14.7344	27.4008	98.1081	0	1	1	2
PCHAS_100050	fam-a protein	95.6644	0	0	0	95.6644	0	1	1	2
PCHAS_120090	fam-a protein	95.122	0.433078	0	2.81348	95.122	0	1	1	2
PCHAS_114590	fam-a protein	90.3385	11.0098	4.51593	43.0091	90.3385	0	1	1	2
PCHAS_137080	fam-a protein	12.5146	0.511792	86.5816	0	86.5816	0	0	1	1
PCHAS_040170	fam-a protein	82.9994	2.90322	1.62745	2.26446	82.9994	0	0	1	1
PCHAS_083730	fam-a protein	81.9866	24.3617	3.26408	11.3784	81.9866	0	0	1	1
PCHAS_140110	fam-a protein	80.6923	1.54701	3.01297	17.509	80.6923	0	0	1	1
PCHAS_011470	fam-a protein	79.5839	16.5741	8.85122	22.556	79.5839	0	0	1	1
PCHAS_120010	fam-a protein	78.7	0.0570742	0	31.6166	78.7	0	0	1	1
PCHAS_070210	fam-a protein	77.6433	2.41655	12.2355	26.6945	77.6433	0	0	1	1
PCHAS_000160	fam-a protein	76.9312	30.3774	16.0281	35.9737	76.9312	0	0	1	1
PCHAS_021350	fam-a protein	74.2912	38.1025	2.91284	49.0734	74.2912	0	0	1	1
PCHAS_146760	fam-a protein	72.8642	43.8918	34.9151	0.351817	72.8642	0	0	1	1
PCHAS_000840	fam-a protein	72.7756	16.779	15.2061	13.8809	72.7756	0	0	1	1
PCHAS_140150	fam-a protein	69.3025	19.8548	1.20419	0.63414	69.3025	0	0	1	1
PCHAS_133050	fam-a protein	68.4346	13.588	11.0646	21.8091	68.4346	0	0	1	1
PCHAS_110050	fam-a protein	19.2862	65.2146	0.436045	6.52779	65.2146	0	0	1	1
PCHAS_000210	fam-a protein	64.5211	0	20.6407	8.25074	64.5211	0	0	1	1
PCHAS_030010	fam-a protein	63.2072	3.33736	0.472316	5.34979	63.2072	0	0	1	1
PCHAS_070220	fam-a protein	62.7434	56.0665	2.34636	3.45006	62.7434	0	0	1	1
PCHAS_070200	fam-a protein	59.8931	0.00803442	62.1237	0.0388062	62.1237	0	0	1	1
PCHAS_070150	fam-a protein	61.9114	0	0	52.3649	61.9114	0	0	1	1
PCHAS_080020	fam-a protein	3.07372	0	4.88924	61.688	61.688	0	0	1	1
PCHAS_000690	fam-a protein	59.1166	0	6.04842	0.368596	59.1166	0	0	1	1
PCHAS_130180	fam-a protein	56.3453	6.06207	0	5.83324	56.3453	0	0	1	1
PCHAS_093830	fam-a protein	56.32	0.900184	4.01232	1.01165	56.32	0	0	1	1
PCHAS_140240	fam-a protein	55.9271	16.7629	20.4436	17.4221	55.9271	0	0	1	1
PCHAS_060210	fam-a protein	55.8131	26.8688	0.225154	43.5903	55.8131	0	0	1	1
PCHAS_073110	fam-a protein	53.0666	17.4187	16.8079	28.6794	53.0666	0	0	1	1
PCHAS_000010	fam-a protein	43.8972	6.11072	51.4829	11.7136	51.4829	0	0	1	1
PCHAS_100080	fam-a protein	9.94086	26.0113	51.1784	18.7703	51.1784	0	0	1	1
PCHAS_093760	fam-a protein	51.0153	23.3639	4.12533	48.9031	51.0153	0	0	1	1
PCHAS_000480	fam-a protein	49.9226	19.0778	8.77697	20.8204	49.9226	0	0	1	1
PCHAS_060220	fam-a protein	49.3476	12.8467	4.43651	4.15044	49.3476	0	0	1	1
PCHAS_070120	fam-a protein	49.2027	3.54492	5.24008	1.05983	49.2027	0	0	1	1
PCHAS_050010	fam-a protein	20.505	21.6987	48.963	25.4915	48.963	0	0	1	1
PCHAS_011360	fam-a protein	47.3249	7.44451	2.41183	10.1224	47.3249	0	0	1	1
PCHAS_140230	fam-a protein	46.1332	3.53655	2.73899	13.923	46.1332	0	0	1	1
PCHAS_146750	fam-a protein	14.0198	2.53555	45.3353	5.8622	45.3353	0	0	1	1
PCHAS_140120	fam-a protein	18.7642	15.8316	45.2966	1.5787	45.2966	0	0	1	1
PCHAS_146800	fam-a protein	38.257	0	7.06029	0.0155307	38.257	0	0	1	1
PCHAS_021360	fam-a protein	37.8951	3.37777	27.8838	12.5014	37.8951	0	0	1	1
PCHAS_042050	fam-a protein	37.305	1.78039	0.74269	2.88732	37.305	0	0	1	1
PCHAS_050080	fam-a protein	27.193	8.53254	34.9384	13.5359	34.9384	0	0	1	1
PCHAS_130330	fam-a protein	33.9238	10.4703	17.1938	23.2199	33.9238	0	0	1	1
PCHAS_000670	fam-a protein	16.2023	24.474	27.6369	33.7557	33.7557	0	0	1	1
PCHAS_110070	fam-a protein	33.2006	1.6194	12.7243	7.47046	33.2006	0	0	1	1
PCHAS_011440	fam-a protein	33.1539	3.87521	0	0.955632	33.1539	0	0	1	1
PCHAS_000050	fam-a protein	31.3201	0.165647	1.10389	0.494184	31.3201	0	0	1	1
PCHAS_133040	fam-a protein	29.2285	11.7981	9.68614	18.2265	29.2285	0	0	1	1
PCHAS_060180	fam-a protein	29.1543	0	0	0.572252	29.1543	0	0	1	1
PCHAS_040120	fam-a protein	14.8124	1.27153	28.2743	0.733941	28.2743	0	0	1	1
PCHAS_130300	fam-a protein	27.7274	0	1.19343	0.959131	27.7274	0	0	1	1
PCHAS_001080	fam-a protein	27.0385	3.22932	9.30638	9.78632	27.0385	0	0	1	1
PCHAS_137020	fam-a protein	26.9631	1.25101	0	2.60847	26.9631	0	0	1	1
PCHAS_130190	fam-a protein	24.5199	0.06393	0.297302	16.9327	24.5199	0	0	1	1
PCHAS_021370	fam-a protein	21.898	1.34112	1.86228	4.49842	21.898	0	0	0	0
PCHAS_146880	fam-a protein	21.8346	9.77185	0.864087	3.66151	21.8346	0	0	0	0
PCHAS_110010	fam-a protein	21.8123	2.95037	2.35138	4.53907	21.8123	0	0	0	0
PCHAS_104190	fam-a protein	21.3341	1.13507	2.02167	0.525203	21.3341	0	0	0	0
PCHAS_110075	fam-a protein	6.43999	6.91465	1.01768	21.0225	21.0225	0	0	0	0
PCHAS_040160	fam-a protein	21.0115	11.4518	3.63553	9.01275	21.0115	0	0	0	0
PCHAS_133130	fam-a protein	20.9362	4.418	2.51714	4.27967	20.9362	0	0	0	0
PCHAS_133140	fam-a protein	19.5741	0.88509	1.04171	0.995773	19.5741	0	0	0	0
PCHAS_133080	fam-a protein	19.3834	2.54355	3.71336	7.82789	19.3834	0	0	0	0
PCHAS_000960	fam-a protein	3.52556	18.1139	0.436895	1.88998	18.1139	0	0	0	0
PCHAS_042040	fam-a protein	17.7031	6.32058	0.0464643	0.0268451	17.7031	0	0	0	0
PCHAS_133070	fam-a protein	17.2864	2.34463	1.56671	6.31087	17.2864	0	0	0	0
PCHAS_011540	fam-a protein	17.2187	3.70605	0.332224	0	17.2187	0	0	0	0
PCHAS_120085	fam-a protein	15.4825	0	0	0.24096	15.4825	0	0	0	0
PCHAS_130240	fam-a protein	10.2432	0.021081	0.055306	1.66653	10.2432	0	0	0	0
PCHAS_011380	fam-a protein	10.1248	1.1654	0	3.50062	10.1248	0	0	0	0
PCHAS_060150	fam-a protein	9.32549	1.59444	0.488416	4.18757	9.32549	0	0	0	0
PCHAS_010050	fam-a protein	9.09091	0	0	0.657211	9.09091	0	0	0	0
PCHAS_011370	fam-a protein	8.71495	1.68453	3.63098	1.75543	8.71495	0	0	0	0
PCHAS_001030	fam-a protein	8.14247	0.0463057	0.496174	0.723354	8.14247	0	0	0	0
PCHAS_120110	fam-a protein	7.72616	1.48476	2.92965	0.179345	7.72616	0	0	0	0
PCHAS_021380	fam-a protein	3.41935	7.25773	0	0	7.25773	0	0	0	0
PCHAS_040150	fam-a protein	4.0573	0	0	0.166788	4.0573	0	0	0	0
PCHAS_137050	fam-a protein	2.56233	0.0769655	0	0.261857	2.56233	0	0	0	0
PCHAS_070110	fam-a protein	1.94521	0	0	0.428634	1.94521	0	0	0	0
PCHAS_130270	fam-a protein, pseudogene	97.2838	30.6603	30.4941	52.1799	97.2838	0	1	1	2
PCHAS_133180	fam-a protein, pseudogene	40.8631	6.5319	5.48633	6.9073	40.8631	0	0	1	1
PCHAS_000940	fam-b protein	91.1779	856.745	1040.71	993.909	1040.71	1	1	1	3
PCHAS_146725	fam-b protein	55.084	34.6018	323.727	16.7455	323.727	1	1	1	3
PCHAS_083700	fam-b protein	203.602	52.9518	29.7565	44.7817	203.602	1	1	1	3
PCHAS_093755	fam-b protein	171.137	172.678	83.4613	146.472	172.678	0	1	1	2
PCHAS_137040	fam-b protein	126.036	140.888	114.53	88.9571	140.888	0	1	1	2
PCHAS_011320	fam-b protein	137.304	52.8997	33.3951	27.3104	137.304	0	1	1	2
PCHAS_104120	fam-b protein	109.331	29.6669	49.7485	68.7367	109.331	0	1	1	2
PCHAS_090060	fam-b protein	108.761	36.3536	80.1322	54.7892	108.761	0	1	1	2
PCHAS_100100	fam-b protein	83.0373	0.0263969	0.084595	20.2747	83.0373	0	0	1	1
PCHAS_137100	fam-b protein	65.9207	11.4187	0	18.064	65.9207	0	0	1	1
PCHAS_114570	fam-b protein	22.5565	26.3797	64.91	19.9	64.91	0	0	1	1
PCHAS_130310	fam-b protein	62.8265	0.618851	16.1477	26.5853	62.8265	0	0	1	1
PCHAS_000600	fam-b protein	42.0234	23.3128	11.8624	60.379	60.379	0	0	1	1
PCHAS_040130	fam-b protein	38.7384	59.8515	0	0	59.8515	0	0	1	1
PCHAS_146740	fam-b protein	58.911	45.9279	0	51.2116	58.911	0	0	1	1
PCHAS_040070	fam-b protein	56.9625	4.47461	12.2829	30.4357	56.9625	0	0	1	1
PCHAS_130340	fam-b protein	42.6951	16.4227	29.7765	18.7892	42.6951	0	0	1	1
PCHAS_146755	fam-b protein	32.6275	14.1748	7.96303	25.6884	32.6275	0	0	1	1
PCHAS_030230	fam-b protein	26.8366	28.2784	0.132957	0.129639	28.2784	0	0	1	1
PCHAS_050030	fam-b protein	20.4312	0.90723	8.28968	16.4992	20.4312	0	0	0	0
PCHAS_114710	fam-b protein	4.78576	19.0557	18.3504	1.77719	19.0557	0	0	0	0
PCHAS_090020	fam-b protein	13.9628	9.28316	5.57185	0.466955	13.9628	0	0	0	0
PCHAS_000460	fam-b protein	9.59828	2.539	1.84536	0	9.59828	0	0	0	0
PCHAS_060190	fam-b protein	1.00756	1.09449	0.697147	8.44378	8.44378	0	0	0	0
PCHAS_011340	fam-b protein	7.4513	0.660397	0	0	7.4513	0	0	0	0
PCHAS_000980	fam-b protein	3.46656	0.626599	0	0.32952	3.46656	0	0	0	0

## Sheet: py-fam a and b
Table S1 (3): RNA-seq data (FPKM values) of fam-a and fam-b family members in mixed blood stages stages of P. yoelii YM (PyYM) obtained from wild type (WT) parasites and the mutant PY01365-KO line (from Otto et. al 2014)
					176	88	22
Gene Models (IDs)	Product	4743_1 / WT	4743_2 / Mutant	Max. value observed	4	2	1	Class
PYYM_0203400	fam-a protein	190.433	197.828	197.828	1	1	1	3
PYYM_0218100	fam-a protein	575.051	458.516	575.051	1	1	1	3
PYYM_0700300	fam-a protein	187.189	196.57	196.57	1	1	1	3
PYYM_0700400	fam-a protein	212.867	164.446	212.867	1	1	1	3
PYYM_0840000	fam-a protein	377.659	368.337	377.659	1	1	1	3
PYYM_0840600	fam-a protein	220.219	178.108	220.219	1	1	1	3
PYYM_1328400	fam-a protein	1395.86	1057.4	1395.86	1	1	1	3
PYYM_1328900	fam-a protein	423.263	317.589	423.263	1	1	1	3
PYYM_1329000	fam-a protein	212.299	151.276	212.299	1	1	1	3
PYYM_1469300	fam-a protein	209.514	170.487	209.514	1	1	1	3
PYYM_0015300	fam-a protein	123.34	138.692	138.692	0	1	1	2
PYYM_0722100	fam-a protein	168.177	136.873	168.177	0	1	1	2
PYYM_0802300	fam-a protein	90.4317	86.2946	90.4317	0	1	1	2
PYYM_1101700	fam-a protein	102.962	110.059	110.059	0	1	1	2
PYYM_1202300	fam-a protein	95.6389	94.1292	95.6389	0	1	1	2
PYYM_1328700	fam-a protein	130.092	107.638	130.092	0	1	1	2
PYYM_0024900	fam-a protein	25.4997	44.3877	44.3877	0	0	1	1
PYYM_0625400	fam-a protein	68.9166	52.1537	68.9166	0	0	1	1
PYYM_0625600	fam-a protein	53.1085	44.4241	53.1085	0	0	1	1
PYYM_0840800	fam-a protein	64.1999	79.6067	79.6067	0	0	1	1
PYYM_0901900	fam-a protein	57.5779	42.9268	57.5779	0	0	1	1
PYYM_1042600	fam-a protein	58.4744	46.1523	58.4744	0	0	1	1
PYYM_1103100	fam-a protein	59.1159	45.2976	59.1159	0	0	1	1
PYYM_1103200	fam-a protein	53.9547	51.2827	53.9547	0	0	1	1
PYYM_1301100	fam-a protein	66.7352	71.7393	71.7393	0	0	1	1
PYYM_1328200	fam-a protein	47.2132	36.7351	47.2132	0	0	1	1
PYYM_0101100	fam-a protein	31.2165	26.7195	31.2165	0	0	1	1
PYYM_0401700	fam-a protein	32.5143	24.1091	32.5143	0	0	1	1
PYYM_0525500	fam-a protein	22.7379	16.7222	22.7379	0	0	1	1
PYYM_0839900	fam-a protein	32.367	28.4341	32.367	0	0	1	1
PYYM_1043600	fam-a protein	24.4003	5.95732	24.4003	0	0	1	1
PYYM_1300400	fam-a protein	38.6366	35.6674	38.6366	0	0	1	1
PYYM_1402300	fam-a protein	25.0905	23.276	25.0905	0	0	1	1
PYYM_0003200	fam-a protein	16.2411	12.8404	16.2411	0	0	0	0
PYYM_0019200	fam-a protein	14.4361	10.564	14.4361	0	0	0	0
PYYM_0116300	fam-a protein	19.5664	12.6049	19.5664	0	0	0	0
PYYM_0203300	fam-a protein	12.0443	8.39714	12.0443	0	0	0	0
PYYM_0317100	fam-a protein	14.4385	11.9467	14.4385	0	0	0	0
PYYM_0421400	fam-a protein	19.4999	12.5467	19.4999	0	0	0	0
PYYM_0501400	fam-a protein	17.6914	13.5808	17.6914	0	0	0	0
PYYM_0600700	fam-a protein	10.9718	13.361	13.361	0	0	0	0
PYYM_0802200	fam-a protein	20.0292	19.6613	20.0292	0	0	0	0
PYYM_1001100	fam-a protein	13.1767	13.2506	13.2506	0	0	0	0
PYYM_1001600	fam-a protein	12.5787	8.11486	12.5787	0	0	0	0
PYYM_1043200	fam-a protein	13.8947	11.7972	13.8947	0	0	0	0
PYYM_1100700	fam-a protein	12.5508	8.21982	12.5508	0	0	0	0
PYYM_1101500	fam-a protein	14.7768	12.5431	14.7768	0	0	0	0
PYYM_1201400	fam-a protein	12.0753	8.62632	12.0753	0	0	0	0
PYYM_1300300	fam-a protein	11.2214	11.4864	11.4864	0	0	0	0
PYYM_1327900	fam-a protein	14.7487	6.57259	14.7487	0	0	0	0
PYYM_1403300	fam-a protein	13.8761	11.2669	13.8761	0	0	0	0
PYYM_0003300	fam-a protein	0.362447	0.260793	0.362447	0	0	0	0
PYYM_0006700	fam-a protein	0.315315	0.459086	0.459086	0	0	0	0
PYYM_0008300	fam-a protein	0	0	0	0	0	0	0
PYYM_0008800	fam-a protein	0	0	0	0	0	0	0
PYYM_0008900	fam-a protein	3.22874	2.40755	3.22874	0	0	0	0
PYYM_0010600	fam-a protein	2.61279	6.70921	6.70921	0	0	0	0
PYYM_0015200	fam-a protein	1.00872	1.57807	1.57807	0	0	0	0
PYYM_0015600	fam-a protein	2.50227	3.96576	3.96576	0	0	0	0
PYYM_0020300	fam-a protein	0	0	0	0	0	0	0
PYYM_0025200	fam-a protein	0.0889852	0.240556	0.240556	0	0	0	0
PYYM_0025600	fam-a protein	0	0	0	0	0	0	0
PYYM_0032700	fam-a protein	0	0	0	0	0	0	0
PYYM_0035100	fam-a protein	0	0	0	0	0	0	0
PYYM_0035800	fam-a protein	0.348323	0	0.348323	0	0	0	0
PYYM_0036900	fam-a protein	0	0	0	0	0	0	0
PYYM_0038500	fam-a protein	0	0	0	0	0	0	0
PYYM_0044700	fam-a protein	0.379952	0.268288	0.379952	0	0	0	0
PYYM_0100100	fam-a protein	0.182772	0.788818	0.788818	0	0	0	0
PYYM_0113900	fam-a protein	0	0.0705769	0.0705769	0	0	0	0
PYYM_0115400	fam-a protein	1.12086	2.05051	2.05051	0	0	0	0
PYYM_0115500	fam-a protein	0.330177	0.75162	0.75162	0	0	0	0
PYYM_0116000	fam-a protein	0	0.0859511	0.0859511	0	0	0	0
PYYM_0116100	fam-a protein	1.74081	1.33807	1.74081	0	0	0	0
PYYM_0204000	fam-a protein	0.400626	0.669214	0.669214	0	0	0	0
PYYM_0204100	fam-a protein	1.78863	0.482523	1.78863	0	0	0	0
PYYM_0218600	fam-a protein	0.347797	4.91544	4.91544	0	0	0	0
PYYM_0300100	fam-a protein	0	0	0	0	0	0	0
PYYM_0301200	fam-a protein	0	0.683934	0.683934	0	0	0	0
PYYM_0317500	fam-a protein	6.05593	4.51955	6.05593	0	0	0	0
PYYM_0403100	fam-a protein	9.50446	5.53671	9.50446	0	0	0	0
PYYM_0403200	fam-a protein	7.68522	7.98676	7.98676	0	0	0	0
PYYM_0421500	fam-a protein	0	0	0	0	0	0	0
PYYM_0525700	fam-a protein	1.09355	1.33077	1.33077	0	0	0	0
PYYM_0525800	fam-a protein	0.493213	0.554056	0.554056	0	0	0	0
PYYM_0602000	fam-a protein	4.2873	4.30899	4.30899	0	0	0	0
PYYM_0625900	fam-a protein	4.77058	3.45081	4.77058	0	0	0	0
PYYM_0700600	fam-a protein	4.01465	6.22527	6.22527	0	0	0	0
PYYM_0723100	fam-a protein	0	0	0	0	0	0	0
PYYM_0723900	fam-a protein	0	0	0	0	0	0	0
PYYM_0724000	fam-a protein	0.368808	0.433475	0.433475	0	0	0	0
PYYM_0801600	fam-a protein	3.80561	2.91254	3.80561	0	0	0	0
PYYM_0840100	fam-a protein	0	0.403569	0.403569	0	0	0	0
PYYM_0840900	fam-a protein	3.68315	2.10545	3.68315	0	0	0	0
PYYM_0900100	fam-a protein	0.721678	1.13147	1.13147	0	0	0	0
PYYM_0901100	fam-a protein	0.39258	0.321565	0.39258	0	0	0	0
PYYM_0946500	fam-a protein	0.29904	5.77505	5.77505	0	0	0	0
PYYM_1000400	fam-a protein	1.16226	0.574085	1.16226	0	0	0	0
PYYM_1101600	fam-a protein	7.77625	6.325	7.77625	0	0	0	0
PYYM_1149000	fam-a protein	7.76326	9.81532	9.81532	0	0	0	0
PYYM_1200500	fam-a protein	0.0648037	0.83828	0.83828	0	0	0	0
PYYM_1200900	fam-a protein	0.926429	0.86641	0.926429	0	0	0	0
PYYM_1202400	fam-a protein	5.35063	7.5659	7.5659	0	0	0	0
PYYM_1202700	fam-a protein	1.61671	1.61492	1.61671	0	0	0	0
PYYM_1300800	fam-a protein	9.65946	7.35847	9.65946	0	0	0	0
PYYM_1367700	fam-a protein	9.81435	7.83421	9.81435	0	0	0	0
PYYM_0625500	fam-a protein, pseudogene	122.854	110.155	122.854	0	1	1	2
PYYM_0700500	fam-a protein, pseudogene	60.3802	57.093	60.3802	0	0	1	1
PYYM_0802600	fam-a protein, pseudogene	47.1919	21.7816	47.1919	0	0	1	1
PYYM_1402200	fam-a protein, pseudogene	34.55	0	34.55	0	0	1	1
PYYM_0005700	fam-a protein, pseudogene	0	0	0	0	0	0	0
PYYM_0020100	fam-a protein, pseudogene	0.0826256	0	0.0826256	0	0	0	0
PYYM_1201000	fam-a protein, pseudogene	0	0	0	0	0	0	0
PYYM_0036000	fam-b protein	213.439	203.798	213.439	1	1	1	3
PYYM_0113800	fam-b protein	191.225	214.169	214.169	1	1	1	3
PYYM_0421600	fam-b protein	203.87	220.137	220.137	1	1	1	3
PYYM_1202900	fam-b protein	333.524	375.423	375.423	1	1	1	3
PYYM_1301000	fam-b protein	124.132	177.892	177.892	1	1	1	3
PYYM_0016300	fam-b protein	89.7815	86.4893	89.7815	0	1	1	2
PYYM_0100500	fam-b protein	93.351	113.017	113.017	0	1	1	2
PYYM_0113600	fam-b protein	56.3801	91.3769	91.3769	0	1	1	2
PYYM_0218300	fam-b protein	136.808	110.266	136.808	0	1	1	2
PYYM_0300700	fam-b protein	95.9077	102.543	102.543	0	1	1	2
PYYM_0316900	fam-b protein	104.456	103.389	104.456	0	1	1	2
PYYM_0317300	fam-b protein	141.655	142.22	142.22	0	1	1	2
PYYM_0317600	fam-b protein	138.82	131.585	138.82	0	1	1	2
PYYM_0945500	fam-b protein	148.259	136.876	148.259	0	1	1	2
PYYM_1469200	fam-b protein	114.248	121.331	121.331	0	1	1	2
PYYM_0019300	fam-b protein	43.612	44.1527	44.1527	0	0	1	1
PYYM_0025300	fam-b protein	59.2815	56.3371	59.2815	0	0	1	1
PYYM_0100700	fam-b protein	85.8031	74.173	85.8031	0	0	1	1
PYYM_0201300	fam-b protein	43.805	51.1543	51.1543	0	0	1	1
PYYM_0402400	fam-b protein	46.5727	43.1307	46.5727	0	0	1	1
PYYM_1000700	fam-b protein	72.3888	82.1262	82.1262	0	0	1	1
PYYM_1044100	fam-b protein	1.29841	65.2781	65.2781	0	0	1	1
PYYM_1149900	fam-b protein	76.781	68.9082	76.781	0	0	1	1
PYYM_1300100	fam-b protein	72.5635	80.4909	80.4909	0	0	1	1
PYYM_0019900	fam-b protein	26.8427	25.5816	26.8427	0	0	1	1
PYYM_0100600	fam-b protein	26.1506	28.7914	28.7914	0	0	1	1
PYYM_0218500	fam-b protein	23.8371	26.9659	26.9659	0	0	1	1
PYYM_0839800	fam-b protein	30.8654	20.8308	30.8654	0	0	1	1
PYYM_0946900	fam-b protein	3.40097	23.8822	23.8822	0	0	1	1
PYYM_1100600	fam-b protein	42.1439	36.9102	42.1439	0	0	1	1
PYYM_1102600	fam-b protein	37.4003	35.5989	37.4003	0	0	1	1
PYYM_0115800	fam-b protein	16.5212	20.3832	20.3832	0	0	0	0
PYYM_0722900	fam-b protein	0.152113	12.2942	12.2942	0	0	0	0
PYYM_0901500	fam-b protein	19.6415	19.9835	19.9835	0	0	0	0
PYYM_1000200	fam-b protein	16.4406	12.0981	16.4406	0	0	0	0
PYYM_1200700	fam-b protein	16.1591	13.3361	16.1591	0	0	0	0
PYYM_0008600	fam-b protein	2.4652	2.43544	2.4652	0	0	0	0
PYYM_0013200	fam-b protein	3.22643	3.24634	3.24634	0	0	0	0
PYYM_0019400	fam-b protein	0.578578	0.804849	0.804849	0	0	0	0
PYYM_0029300	fam-b protein	6.90916	7.99581	7.99581	0	0	0	0
PYYM_0033500	fam-b protein	4.85916	2.72715	4.85916	0	0	0	0
PYYM_0100300	fam-b protein	0.506212	1.78574	1.78574	0	0	0	0
PYYM_0202000	fam-b protein	0.0821079	0.0827674	0.0827674	0	0	0	0
PYYM_0318300	fam-b protein	9.52354	8.82312	9.52354	0	0	0	0
PYYM_0526000	fam-b protein	0.174632	1.17342	1.17342	0	0	0	0
PYYM_0700200	fam-b protein	5.14656	10.0668	10.0668	0	0	0	0
PYYM_0801000	fam-b protein	0.309543	2.84572	2.84572	0	0	0	0
PYYM_0802000	fam-b protein	0.572682	2.65383	2.65383	0	0	0	0
PYYM_0900400	fam-b protein	0.894763	1.20921	1.20921	0	0	0	0
PYYM_0900800	fam-b protein	0.646953	2.40406	2.40406	0	0	0	0
PYYM_1102100	fam-b protein	9.34449	6.03679	9.34449	0	0	0	0
PYYM_1368400	fam-b protein	0.338118	0.250585	0.338118	0	0	0	0
PYYM_0317800	fam-b protein, pseudogene	0	0	0	0	0	0	0

## Sheet: ShowDiff Pbfam
Table S1 (4): RNA-seq data (FPKM values) of fam-a and fam-b family members in different life cycle stages of P. berghei ANKA (PbA) and Difference Class analysis
Family members that have been tagged are indicated in bold
													288	144	36															288	144	36
old gene_id	new gene_id	Product	ring	ring_R	troph	triph_R	schizon	schizon_R	gametocyte	gametocyte R	Max value observed	Class	4	2	1	DIFFENRECE CLASS	Difference max	Class new data	new gene_id	ring	ring_R	troph	triph_R	schizon	schizon_R	gametocyte	gametocyte R	Max value observed	Class	4	2	1
	PBANKA_0000901	fam-a protein, pseudogene	0	0	0	0	0	0	0	0	0	0	0	0	0	0	0	0	PBANKA_0000901	0	0	0	0	0	0	0	0	0	0	0	0	0
	PBANKA_0001200	fam-a protein, pseudogene	0	0	0	0	0	0	0	0	0	0	0	0	0	0	0	0	PBANKA_0001200	0	0	0	0	0	0	0	0	0	0	0	0	0
	PBANKA_0001601	fam-a protein	0	0	0	0	0	0	0	0	0	0	0	0	0	0	0	0	PBANKA_0001601	0	0	0	0	0	0	0	0	0	0	0	0	0
	PBANKA_0007501	fam-a protein	0	0	0	0	0	0	0	0	0	0	0	0	0	0	0	0	PBANKA_0007501	0	0	0	0	0	0	0	0	0	0	0	0	0
PBANKA_000350	PBANKA_0008101	fam-a protein	0.569459	0	0.423316	0	0	0	0.381951	0.252141	0.569459	0	0	0	0	0	0.008004	0	PBANKA_0008101	0.577463	0	0.427125	0	0	0	0.38492	0.255323	0.577463	0	0	0	0
PBANKA_010010	PBANKA_0100100	fam-a protein	15.0232	27.6778	11.9518	22.4092	7.96771	8.22778	3.78765	6.18673	27.6778	0	0	0	0	0	22.0126	0	PBANKA_0100100	3.36924	2.72289	5.66523	5.42965	1.78559	0.724393	1.68292	2.34013	5.66523	0	0	0	0
	PBANKA_0112661	fam-a protein	0	0	0	0.159045	0.284501	0.0802257	0	0.147163	0.284501	0	0	0	0	0	0.284501	0	PBANKA_0112661.1	0	0	0	0	0	0	0	0	0	0	0	0	0
	PBANKA_0112701	fam-a protein	12.0836	8.72423	11.5002	10.5577	2.37163	3.73734	22.6399	9.86228	12.0836	0	0	0	0	0	12.0836	0	PBANKA_0112701	0	0	0	0	0	0	0	0	0	0	0	0	0
	PBANKA_0112721	fam-a protein, pseudogene	4.88393	6.18269	1.07959	1.62134	1.73244	0.667528	0.277351	1.09248	6.18269	0	0	0	0	0	2.63813	0	PBANKA_0112721	2.07717	3.41121	1.02605	3.54456	1.61367	0.528289	1.62204	2.51648	3.54456	0	0	0	0
PBANKA_020060	PBANKA_0200600	fam-a protein	8.13889	51.8193	3.85482	20.1836	6.74921	16.1609	13.1962	17.7985	51.8193	1	0	0	1	0	1.5331	1	PBANKA_0200600	8.28089	53.3524	3.89837	20.5948	6.81665	16.4605	13.308	18.0635	53.3524	1	0	0	1
PBANKA_020065	PBANKA_0200650	fam-a protein	1.36154	4.77371	3.64494	5.40116	2.26752	3.13789	0.173579	0.722084	5.40116	0	0	0	0	0	0.08304	0	PBANKA_0200650	1.37797	4.88351	3.67321	5.4842	2.28586	3.18429	0.175029	0.730565	5.4842	0	0	0	0
PBANKA_020120	PBANKA_0201200	fam-a protein, pseudogene	0.658213	0.872754	2.48614	0.780533	0.881783	0.622567	0.46604	0.743202	2.48614	0	0	0	0	0	0.38169	0	PBANKA_0201200	1.00039	0.89288	2.86783	0.793645	0.890354	0.634002	0.469249	0.753156	2.86783	0	0	0	0
PBANKA_020140	PBANKA_0201400	fam-a protein, pseudogene	8.10528	15.7565	17.9393	21.2154	7.93862	8.06904	2.73153	2.20356	21.2154	0	0	0	0	0	0.4369	0	PBANKA_0201400	8.2364	16.1887	18.1231	21.6523	8.02511	8.23998	2.75904	2.23867	21.6523	0	0	0	0
PBANKA_021490	PBANKA_0214900	fam-a protein	23.2373	76.8449	21.7998	16.9817	14.6158	12.2661	2.41586	1.81937	76.8449	1	0	0	1	0	1.9104	1	PBANKA_0214900	23.6628	78.7553	22.0834	17.3691	14.8091	12.5447	2.43888	1.84811	78.7553	1	0	0	1
	PBANKA_0216701	fam-a protein	11.81	3.98209	25.4016	30.7129	3.17277	2.96204	9.32957	7.92293	30.7129	0	0	0	0	0	19.8743	0	PBANKA_0216701	4.12929	1.02422	5.35487	10.8386	1.06741	0.724142	2.52128	2.00908	10.8386	0	0	0	0
	PBANKA_0216781	fam-a protein	29.7723	19.074	3.50369	2.45428	216.415	179.778	5.38179	7.02723	216.415	2	0	1	1	0	1.784	2	PBANKA_0216781	30.1239	19.4869	3.53303	2.49238	218.199	182.672	5.42021	7.11397	218.199	2	0	1	1
PBANKA_031650/PBANKA_021510	PBANKA_0316500	fam-a protein, pseudogene	46.3422	237.163	7.58445	7.89974	6.13036	3.74214	8.2258	4.53737	237.163	2	0	1	1	0	5.926	2	PBANKA_0316500	46.9827	243.089	7.64896	8.05037	6.18599	3.81161	8.29121	4.60646	243.089	2	0	1	1
PBANKA_021555	PBANKA_0316821	fam-a protein, pseudogene	17.9392	28.3204	12.4853	14.6383	5.73957	16.1031	4.88123	4.15661	28.3204	0	0	0	0	0	0.2046	0	PBANKA_0316821	18.004	28.525	12.5129	14.7192	5.75257	16.1886	4.89783	4.17408	28.525	0	0	0	0
	PBANKA_0316961	fam-a protein, pseudogene	0	0	0.311753	0	0	0.126251	0	0	0.311753	0	0	0	0	0	0.002647	0	PBANKA_0316961	0	0	0.3144	0	0	0.128315	0	0	0.3144	0	0	0	0
	PBANKA_0317061	fam-a protein	45.4884	251.995	16.8624	17.5308	19.8857	16.3101	3.0952	3.93996	251.995	2	0	1	1	0	9.311	2	PBANKA_0317061	46.5018	261.306	17.1063	18.009	20.1725	16.7519	3.13766	4.02381	261.306	2	0	1	1
PBANKA_130035	PBANKA_0317121	fam-a protein, pseudogene	26.2699	47.2015	23.2503	27.77	18.4042	11.0603	2.40792	1.64563	47.2015	1	0	0	1	0	0.8012	1	PBANKA_0317121	26.5103	48.0027	23.3936	28.1019	18.5174	11.2199	2.42331	1.66284	48.0027	1	0	0	1
PBANKA_130030	PBANKA_0317141	fam-a protein	18.3542	17.4466	10.9624	5.78266	10.4388	5.4055	11.5291	6.03588	18.3542	0	0	0	0	0	0.3135	0	PBANKA_0317141	18.6677	17.9559	11.0838	5.89862	10.5393	5.50408	11.6233	6.12364	18.6677	0	0	0	0
PBANKA_040070	PBANKA_0400700	fam-a protein, pseudogene	1.57938	0.684494	4.21265	0.967093	0	0	1.28417	1.28972	4.21265	0	0	0	0	0	0.04484	0	PBANKA_0400700	1.60332	0.704073	4.25749	0.985509	0	0	1.29461	1.30794	4.25749	0	0	0	0
PBANKA_040080	PBANKA_0400800	fam-a protein, pseudogene	1.13771	1.60158	3.46818	2.82381	4.31923	1.64789	0.504102	0.225328	4.31923	0	0	0	0	0	0.02711	0	PBANKA_0400800	1.14961	1.63351	3.49197	2.86229	4.34634	1.67088	0.507453	0.227837	4.34634	0	0	0	0
PBANKA_050010	PBANKA_0500100	fam-a protein, pseudogene	0	0	0	0	0	0	0	0	0	0	0	0	0	0	0	0	PBANKA_0500100	0	0	0	0	0	0	0	0	0	0	0	0	0
PBANKA_050070	PBANKA_0500700	fam-a protein	0	0	0	0	0	0	0	0	0	0	0	0	0	0	0	0	PBANKA_0500700	0	0	0	0	0	0	0	0	0	0	0	0	0
	PBANKA_0501051	fam-a protein	0	0	0	0	0	0	0	0	0	0	0	0	0	0	0	0	PBANKA_0501051	0	0	0	0	0	0	0	0	0	0	0	0	0
	PBANKA_0524821	fam-a protein	0.324249	0.582989	0.735944	0.196437	0	0	0.295356	0	0.735944	0	0	0	0	0	0.007734	0	PBANKA_0524821	0.329247	0.600144	0.743678	0.200221	0	0	0.297821	0	0.743678	0	0	0	0
PBANKA_020020	PBANKA_0600021	fam-a protein	0	0	0	0	0	0	0	0	0	0	0	0	0	0	0	0	PBANKA_0600021	0	0	0	0	0	0	0	0	0	0	0	0	0
PBANKA_060040	PBANKA_0600400	fam-a protein	69.9672	50.8285	117.694	90.2509	24.6228	34.7478	39.9986	32.1146	117.694	1	0	0	1	0	0.892	1	PBANKA_0600400	70.8187	51.9334	118.586	91.6244	24.8034	35.2312	40.3029	32.4722	118.586	1	0	0	1
PBANKA_062340	PBANKA_0623400	fam-a protein	47.56	89.0195	17.2196	15.2691	203.823	147.667	10.2347	11.1124	203.823	2	0	1	1	0	1.359	2	PBANKA_0623400	48.0482	90.6279	17.3255	15.4534	205.182	149.491	10.2878	11.2128	205.182	2	0	1	1
PBANKA_062345	PBANKA_0623450	fam-a protein, pseudogene	347.889	200.285	10.6002	4.38424	2005.06	1355.25	1169.4	769.004	2005.06	3	1	1	1	0	8.48	3	PBANKA_0623450	349.667	202.26	10.6417	4.42793	2013.54	1372.98	1173.26	775.459	2013.54	3	1	1	1
PBANKA_062350	PBANKA_0623500	fam-a protein	165.061	211.978	150.443	139.382	140.274	61.5868	27.629	21.1746	211.978	2	0	1	1	0	7.362	2	PBANKA_0623500	168.221	219.34	152.29	142.902	142.026	63.052	27.9276	21.5498	219.34	2	0	1	1
	PBANKA_0623751	fam-a protein, pseudogene	0.321319	0.770651	0	0	0	0	0	0	0.770651	0	0	0	0	0	0.014474	0	PBANKA_0623751	0.324462	0.785125	0	0	0	0	0	0	0.785125	0	0	0	0
PBANKA_070050	PBANKA_0700500	fam-a protein	6.58335	17.9705	0.493386	2.60931	0.920347	0.417342	2.46738	2.42951	17.9705	0	0	0	0	0	0.5671	0	PBANKA_0700500	6.69439	18.5376	0.498856	2.87924	0.930756	0.426352	2.02483	2.36836	18.5376	0	0	0	0
	PBANKA_0700521	fam-a protein	0.224988	0	0.502679	0.101541	0.314967	0.102295	0	0	0.502679	0	0	0	0	0	0.003723	0	PBANKA_0700521	0.227375	0	0.506402	0.102871	0.317365	0.103714	0	0	0.506402	0	0	0	0
	PBANKA_0700561	fam-a protein	11.6271	41.7986	5.47689	11.0514	1.4287	3.46566	3.00515	3.38883	41.7986	1	0	0	1	0	1.2365	1	PBANKA_0700561	11.8338	43.0351	5.53606	11.2777	1.44393	3.5369	3.03644	3.44553	43.0351	1	0	0	1
	PBANKA_0800041	fam-a protein, pseudogene	1.24662	0	0	0.259421	3.93936	4.37671	0	0	4.37671	0	0	0	0	0	0.07448	0	PBANKA_0800041	1.26171	0	0	0.26363	3.9765	4.45119	0	0	4.45119	0	0	0	0
PBANKA_080020	PBANKA_0800200	fam-a protein, pseudogene	9.93181	11.7188	11.4074	10.7552	3.36171	0.830325	34.7486	14.1398	11.7188	0	0	0	0	0	0.2285	0	PBANKA_0800200	10.0375	11.9473	11.4788	10.8934	3.38095	0.842019	35.0168	14.3193	11.9473	0	0	0	0
PBANKA_083670	PBANKA_0836700	fam-a protein	42.7811	35.5124	88.0391	66.2924	81.235	91.434	13.3468	8.12473	91.434	1	0	0	1	0	1.5766	1	PBANKA_0836700	43.3134	36.2827	88.7838	67.3089	81.9527	93.0106	13.4565	8.22674	93.0106	1	0	0	1
PBANKA_083680	PBANKA_0836800	fam-a protein	188.01	477.761	389.731	501.721	43.1989	80.8499	38.7055	73.9249	501.721	3	1	1	1	0	9.903	3	PBANKA_0836800	191.281	491.461	394.267	511.624	43.6801	82.2814	39.1632	75.1648	511.624	3	1	1	1
	PBANKA_0837201	fam-a protein	0.0823758	0	0	0	0.220915	0	0	0	0.220915	0	0	0	0	0	0.002263	0	PBANKA_0837201	0.0837995	0	0	0	0.223178	0	0	0	0.223178	0	0	0	0
PBANKA_090100	PBANKA_0901000	fam-a protein	110.257	96.3049	116.592	120.089	59.9231	34.8715	99.5938	67.5872	120.089	1	0	0	1	0	2.009	1	PBANKA_0901000	111.756	98.4748	117.715	122.098	60.585	35.5104	100.438	68.5334	122.098	1	0	0	1
	PBANKA_0944021	fam-a protein, pseudogene	2.78607	4.24484	0	0.861504	31.82	12.5186	0	0	31.82	0	0	0	0	0	0.2057	0	PBANKA_0944021	2.80199	4.2813	0	0.867325	32.0257	12.6368	0	0	32.0257	0	0	0	0
PBANKA_100020	PBANKA_1000021	fam-a protein, pseudogene	0	0	0	0.138752	0	0	0	0	0.138752	0	0	0	0	0	0.002279	0	PBANKA_1000021	0	0	0	0.141031	0	0	0	0	0.141031	0	0	0	0
	PBANKA_1000051	fam-a protein	0	0	0	0	0	0	0	0	0	0	0	0	0	0	0	0	PBANKA_1000051	0	0	0	0	0	0	0	0	0	0	0	0	0
	PBANKA_1000200	fam-a protein	0	0	0	0	0	0	0	0	0	0	0	0	0	0	0	0	PBANKA_1000200	0	0	0	0	0	0	0	0	0	0	0	0	0
PBANKA_100040	PBANKA_1000400	fam-a protein	17.6457	19.4798	29.7311	31.5507	4.67921	2.41962	10.5535	5.06372	31.5507	0	0	0	0	0	0.6358	0	PBANKA_1000400	17.9173	20.0239	30.0226	32.1865	4.72028	2.71004	10.6426	5.13463	32.1865	0	0	0	0
	PBANKA_1040151	fam-a protein, pseudogene	0.347509	0.30036	0.547285	0	0	0	3.237	0.8277	0.547285	0	0	0	0	0	0.004591	0	PBANKA_1040151	0.351908	0.307648	0.551876	0	0	0	3.26355	0.839207	0.551876	0	0	0	0
PBANKA_110070	PBANKA_1100700	fam-a protein	1.47647	0.820752	0.233978	0.094522	1.18217	0.287791	1.12951	0.728592	1.47647	0	0	0	0	0	0.02205	0	PBANKA_1100700	1.49852	0.842489	0.236323	0.0961355	1.19368	0.292534	1.14	0.738423	1.49852	0	0	0	0
PBANKA_110075	PBANKA_1100750	fam-a protein	1.68294	2.86183	2.3549	1.61773	1.83806	1.15671	0.168105	0.331165	2.86183	0	0	0	0	0	0.05144	0	PBANKA_1100750	1.69797	2.91327	2.36841	1.63604	1.85123	1.17186	0.169265	0.334432	2.91327	0	0	0	0
	PBANKA_1100821	fam-a protein, pseudogene	2.12202	4.69614	1.32997	0.576588	2.48807	0.29072	0.852815	0.279115	4.69614	0	0	0	0	0	0.11083	0	PBANKA_1100821	2.14973	4.80697	1.34207	0.586874	2.50563	0.295438	0.857673	0.282338	4.80697	0	0	0	0
PBANKA_110090	PBANKA_1100900	fam-a protein	82.2515	191.358	56.6227	63.0773	76.6433	61.6609	15.6976	19.7748	191.358	2	0	1	1	0	8.1	2	PBANKA_1100900	84.5634	199.458	57.6777	64.9602	78.1588	63.4061	15.9576	20.2182	199.458	2	0	1	1
PBANKA_110100	PBANKA_1101000	fam-a protein	16.2186	13.9172	106.643	98.4231	9.80228	11.0611	5.46049	4.40351	106.643	1	0	0	1	0	0.875	1	PBANKA_1101000	16.415	14.2223	107.518	99.8806	9.87404	11.2196	5.5068	4.45461	107.518	1	0	0	1
	PBANKA_1200011	fam-a protein, pseudogene	0	0	0	0	0	0	0	0	0	0	0	0	0	0	0	0	PBANKA_1200011	0	0	0	0	0	0	0	0	0	0	0	0	0
PBANKA_120005	PBANKA_1200051	fam-a protein, pseudogene	0	0	0	0	0	0	0	0	0	0	0	0	0	0	0	0	PBANKA_1200051	0	0	0	0	0	0	0	0	0	0	0	0	0
	PBANKA_1200091	fam-a protein	0.291312	0	0.154619	0.347648	0	0.350846	0.627937	0.196902	0.350846	0	0	0	0	0	0.007725	0	PBANKA_1200091	0.297505	0	0.15657	0.355905	0	0.358571	0.63446	0.20026	0.358571	0	0	0	0
PBANKA_124610.1	PBANKA_1246100.1	fam-a protein	23.5069	81.6956	6.99914	6.84012	59.594	27.0926	3.97582	6.69037	81.6956	1	0	0	1	1	81.6956	0	PBANKA_1246100.1	0	0	0	0	0	0	0	0	0	0	0	0	0
	PBANKA_1246141	fam-a protein	64.4602	69.6637	40.1991	40.5399	19.517	26.5066	0.578367	0.873829	69.6637	1	0	0	1	1	69.6637	0	PBANKA_1246141	0	0	0	0	0	0	0	0	0	0	0	0	0
	PBANKA_1246161	fam-a protein	533.123	971.937	535.136	591.381	173.762	87.1129	287.559	239.807	971.937	3	1	1	1	0	246.907	3	PBANKA_1246161	433.263	725.03	409.48	475.571	138.816	74.3417	226.492	194.936	725.03	3	1	1	1
	PBANKA_1246941	fam-a protein, pseudogene	0	0	0	0	0	0	0	0	0	0	0	0	0	0	0	0	PBANKA_1246941	0	0	0	0	0	0	0	0	0	0	0	0	0
	PBANKA_1300011	fam-a protein	0	0	0	0	0	0	0	0	0	0	0	0	0	0	0	0	PBANKA_1300011	0	0	0	0	0	0	0	0	0	0	0	0	0
	PBANKA_1300051	fam-a protein, pseudogene	0	0	0	0	0	0	0	0	0	0	0	0	0	0	0	0	PBANKA_1300051	0	0	0	0	0	0	0	0	0	0	0	0	0
	PBANKA_1327021	fam-a protein	47.9256	41.5407	178.809	141.996	156.83	188.608	7.41556	9.67124	188.608	2	0	1	1	0	2.093	2	PBANKA_1327021	48.3838	42.2745	179.808	143.823	157.681	190.701	7.47209	9.77502	190.701	2	0	1	1
	PBANKA_1327251	fam-a protein	138.769	194.969	57.0503	65.6642	103.245	52.9288	30.9506	17.1285	194.969	2	0	1	1	0	3.153	2	PBANKA_1327251	140.047	198.122	57.3338	66.3737	103.807	53.4507	31.1847	17.2864	198.122	2	0	1	1
PBANKA_132730	PBANKA_1327300	fam-a protein	282.589	502.104	371.173	327.507	330.878	230.551	27.7572	21.7231	502.104	3	1	1	1	0	8.871	3	PBANKA_1327300	285.535	510.975	373.296	331.767	332.596	233.072	27.9721	21.9537	510.975	3	1	1	1
PBANKA_136560	PBANKA_1365600	fam-a protein	51.8616	71.8426	64.7863	59.5807	67.832	48.0087	17.5158	15.1323	71.8426	1	0	0	1	0	2.3273	1	PBANKA_1365600	52.8103	74.1699	65.6058	61.0098	68.6348	49.0933	17.7143	15.4058	74.1699	1	0	0	1
PBANKA_136565	PBANKA_1365650	fam-a protein, pseudogene	6.40776	12.0295	24.4651	27.7475	4.59529	4.39365	1.216	1.90258	27.7475	0	0	0	0	0	0.7614	0	PBANKA_1365650	6.54569	12.4724	24.8005	28.5089	4.65459	4.50598	1.22824	1.93876	28.5089	0	0	0	0
	PBANKA_1400096	fam-a protein, pseudogene	4.27017	2.31407	0.950178	0.1289	17.5788	15.0903	0	0.36788	17.5788	0	0	0	0	0	0.1597	0	PBANKA_1400096	4.31994	2.35893	0.958362	0.130976	17.7385	15.347	0	0.372258	17.7385	0	0	0	0
PBANKA_146570	PBANKA_1465700	fam-a protein	0.150696	0	0.325589	0.138723	1.61626	0.276973	0.200928	0.922173	1.61626	0	0	0	0	0	0.00971	0	PBANKA_1465700	0.15237	0	0.327663	0.140972	1.62597	0.281233	0.202383	0.933891	1.62597	0	0	0	0
	PBANKA_1466141	fam-a protein	0.420198	0.21374	0	0.235055	0	0.316811	0.352709	0.443642	0.420198	0	0	0	0	0	0.007632	0	PBANKA_1466141	0.42783	0.220296	0	0.239916	0	0.32281	0.356082	0.450402	0.42783	0	0	0	0
PB403064.00.0	PBANKA_1466221	fam-a protein, pseudogene	0	0	0	0	0	0	0	0	0	0	0	0	0	0	0	0	PBANKA_1466221	0	0	0	0	0	0	0	0	0	0	0	0	0
	PBANKA_0000301	fam-b protein	0.210193	0.270021	0	0	0	0	1.35289	0.797157	0.270021	0	0	0	0	0	0.003776	0.485454	PBANKA_0000301	0.211657	0.273797	0	0	0	0	1.36206	0.803944	0.273797	0	0	0	0
	PBANKA_0007801	fam-b protein	0.550333	0	0	0	0	0	0	0	0.550333	0	0	0	0	0	0.000688	0.549645	PBANKA_0007801	0.549645	0	0	0	0	0	0	0	0.549645	0	0	0	0
PBANKA_020080	PBANKA_0100021	fam-b protein	12.5206	26.3532	6.88518	9.52101	13.1626	2.01748	4.33084	3.97533	26.3532	0	0	0	0	1	16.6988	60.2027	PBANKA_0100021	17.1507	43.052	7.35804	7.88861	13.0305	3.36328	3.17481	2.07151	43.052	1	0	0	1
PBANKA_011260	PBANKA_0112600	fam-b protein	3.91282	5.20299	4.17295	4.86688	7.71543	4.03284	20.0121	14.3348	7.71543	0	0	0	0	3	300.688	457.273	PBANKA_0112600	148.87	308.403	221.398	260.385	77.5185	112.057	7.13494	13.1566	308.403	3	1	1	1
	PBANKA_0112641	fam-b protein	1.9907	5.61462	12.8805	15.3233	13.7065	17.9215	1.64827	13.4735	17.9215	0	0	0	0	2	142.706	245.696	PBANKA_0112641	85.0676	160.628	46.4252	41.2504	26.7123	24.0588	28.9463	22.6411	160.628	2	0	1	1
PBANKA_020070	PBANKA_0200700	fam-b protein	39.1692	0	14.7379	3.06408	0.30261	0.586899	1.55811	0.398432	39.1692	1	0	0	1	0	0.0018	39.1674	PBANKA_0200700	39.1674	0	14.7325	3.07497	0.302931	0.589543	1.5621	0.400526	39.1674	1	0	0	1
PBANKA_020100	PBANKA_0201000	fam-b protein	71.6301	56.999	58.6466	56.9623	11.1153	10.2895	2.84161	2.75721	71.6301	1	0	0	1	0	0.1367	128.369	PBANKA_0201000	71.7668	56.6025	58.6916	57.1964	11.144	10.3578	2.85482	2.63174	71.7668	1	0	0	1
PBANKA_021580	PBANKA_0215800	fam-b protein	79.805	53.6071	93.1679	114.373	24.1425	39.3054	2.95883	2.4667	114.373	1	0	0	1	0	0.341	133.6	PBANKA_0215800	79.8049	53.795	93.1396	114.714	24.1704	39.468	2.96734	2.48016	114.714	1	0	0	1
	PBANKA_0216021	fam-b protein	0	0	0	0	0	0	0	0	0	0	0	0	0	0	0	0	PBANKA_0216021	0	0	0	0	0	0	0	0	0	0	0	0	0
PBANKA_031630	PBANKA_0316300	fam-b protein	179.269	382.443	74.1742	58.0095	274.631	229.635	40.0656	37.8255	382.443	3	1	1	1	0	5.088	567.886	PBANKA_0316300	180.355	387.531	74.4204	58.5238	275.308	231.749	40.2347	38.1776	387.531	3	1	1	1
PBANKA_031670/PBANKA_021540	PBANKA_0316700	fam-b protein	59.6033	5.83769	111.884	139.729	25.042	36.0249	16.7971	7.60305	139.729	1	0	0	1	0	0.765	65.6258	PBANKA_0316700	59.748	5.87779	111.969	140.494	25.0972	36.2672	16.8603	7.65747	140.494	1	0	0	1
PBANKA_021560	PBANKA_0316841	fam-b protein	100.624	346.094	55.5932	70.6619	9.05269	18.4371	2.94466	3.89229	346.094	3	1	1	1	0	2.078	448.942	PBANKA_0316841	100.77	348.172	55.5908	70.8774	9.06933	18.5107	2.95517	3.91468	348.172	3	1	1	1
	PBANKA_0316921	fam-b protein, pseudogene	0.436447	0.82997	0.213588	0.14914	0.556896	0.226354	0	0.0727888	0.82997	0	0	0	0	0	0.003187	1.27025	PBANKA_0316921	0.437097	0.833157	0.213728	0.149464	0.558611	0.227422	0	0.0731813	0.833157	0	0	0	0
	PBANKA_0317021	fam-b protein	7.58193	6.41431	5.15166	2.63688	1.26402	0.609636	1.31839	1.39709	7.58193	0	0	0	0	0	0.26826	13.7829	PBANKA_0317021	7.31367	6.46926	4.42201	2.4835	1.2687	0.613681	1.32332	1.32485	7.31367	0	0	0	0
PBANKA_050060	PBANKA_0500600	fam-b protein	0	0	0	0	0	0	0	0	0	0	0	0	0	0	0	0	PBANKA_0500600	0	0	0	0	0	0	0	0	0	0	0	0	0
PBANKA_124710	PBANKA_0500741	fam-b protein	0	0	0	0	0	0	0	0	0	0	0	0	0	0	0	0	PBANKA_0500741	0	0	0	0	0	0	0	0	0	0	0	0	0
PBANKA_124600	PBANKA_0600061	fam-b protein	97.7436	232.064	61.4166	70.8578	54.7693	36.6683	19.8675	16.6282	232.064	2	0	1	1	1	178.411	76.4843	PBANKA_0600061	22.8315	53.6528	22.0012	23.4679	15.7861	10.7052	5.85365	4.771	53.6528	1	0	0	1
PBANKA_070040	PBANKA_0700400	fam-b protein	5.94988	4.74413	1.52789	2.89008	0	0.245257	0.536011	1.24341	5.94988	0	0	0	0	0	0.01208	10.7425	PBANKA_0700400	5.96196	4.78049	1.52941	2.90387	0	0.246687	0.538229	1.25202	5.96196	0	0	0	0
PBANKA_072260	PBANKA_0722600	fam-b protein	407.94	4.02597	39.4231	3.1509	18.5753	1.33849	46.0454	4.94151	407.94	3	1	1	1	0	1.249	413.254	PBANKA_0722600	409.189	4.06526	39.4882	3.16822	18.6308	1.34741	46.26	4.97854	409.189	3	1	1	1
PBANKA_040030	PBANKA_0722801	fam-b protein	121.267	0	18.14	0.386836	7.64738	0	4.68543	0.675223	121.267	3	1	1	1	0	0	3	PBANKA_0722801	121.248	0	18.1329	0.387696	7.65752	0	4.70001	0.678528	121.267	3	0	0	1
	PBANKA_0722941	fam-b protein	94.4409	86.7009	82.17	91.1871	38.6833	35.0497	8.38637	7.66973	94.4409	1	0	0	1	0	0.0675	181.67	PBANKA_0722941	94.5084	87.1612	82.2131	91.5176	38.7704	35.1697	8.41746	7.71332	94.5084	1	0	0	1
PBANKA_083660	PBANKA_0836600	fam-b protein	89.123	133.628	39.1334	56.6078	98.7029	48.8248	14.5496	7.46519	133.628	1	0	0	1	0	2.088	225.576	PBANKA_0836600	89.8601	135.716	39.3753	57.2405	99.1253	49.318	14.6247	7.53473	135.716	1	0	0	1
	PBANKA_0836941	fam-b protein	0.379159	0.452407	0.477414	0.0809433	0	0	1.57516	0.62114	0.477414	0	0	0	0	0	0.000703	0.831285	PBANKA_0836941	0.378401	0.452884	0.476711	0.0809814	0	0	1.57883	0.623263	0.476711	0	0	0	0
	PBANKA_0837041	fam-b protein	0	0	0	0	0	0	0	0	0	0	0	0	0	0	0	0	PBANKA_0837041	0	0	0	0	0	0	0	0	0	0	0	0	0
PBANKA_094370	PBANKA_0943700	fam-b protein	1.18199	1.93526	0.253424	0.276057	0.322301	0	20.0991	13.913	1.93526	0	0	0	0	0	0.03122	3.15885	PBANKA_0943700	1.19237	1.96648	0.254499	0.278726	0.323748	0	20.2523	14.0482	1.96648	0	0	0	0
	PBANKA_1000041	fam-b protein	0	0	0	0	0	0	0	0	0	0	0	0	0	0	0	0	PBANKA_1000041	0	0	0	0	0	0	0	0	0	0	0	0	0
	PBANKA_1000071	fam-b protein	0	0	0	0	0	0	0	0	0	0	0	0	0	0	0	0	PBANKA_1000071	0	0	0	0	0	0	0	0	0	0	0	0	0
	PBANKA_1040300	fam-b protein	6.65634	0.992227	4.2251	1.15869	1.60784	0.273202	2.8876	1.22969	6.65634	0	0	0	0	0	0.00799	7.64462	PBANKA_1040300	6.64835	0.99627	4.22415	1.16183	1.60849	0.274367	2.8929	1.23569	6.64835	0	0	0	0
PBANKA_083710	PBANKA_1040521	fam-b protein	23.2	0	1.47483	0.0919223	0.629789	0	1.87481	0.618187	23.2	0	0	0	0	0	0.0619	23.2619	PBANKA_1040521	23.2619	0	1.47713	0.0924188	0.631521	0	1.88245	0.622578	23.2619	0	0	0	0
PBANKA_104030	PBANKA_1040621	fam-b protein	0	0.539889	0	0	0	0	0	0.269089	0.539889	0	0	0	0	0	0.005859	0.545748	PBANKA_1040621	0	0.545748	0	0	0	0	0	0.271078	0.545748	0	0	0	0
PBANKA_120020	PBANKA_1100441	fam-b protein	49.1258	0	11.3403	0.39708	7.24448	0.322352	2.45536	0.999273	49.1258	1	0	0	1	0	0.0188	49.107	PBANKA_1100441	49.107	0	11.3312	0.398252	7.25552	0.323985	2.46299	1.00457	49.107	1	0	0	1
PBANKA_110050	PBANKA_1100500	fam-b protein	0.0979202	0	0	0.0881485	0	0.089906	0.45965	0.257326	0.0979202	0	0	0	0	0	8.83e-05	0.0980085	PBANKA_1100500	0.0980085	0	0	0.0885799	0	0.0905206	0.46118	0.259054	0.0980085	0	0	0	0
PBANKA_114660	PBANKA_1146600	fam-b protein	0.718287	0.879771	1.82333	0.234424	2.63009	0	4.23537	2.12071	2.63009	0	0	0	0	0	0.00333	1.60182	PBANKA_1146600	0.717915	0.883907	1.82148	0.235136	2.63342	0	4.24876	2.13214	2.63342	0	0	0	0
	PBANKA_1146781	fam-b protein	0.191727	0	0.24388	0.0824698	1.25923	0.0841192	0	0	1.25923	0	0	0	0	0	0.00207	0.19191	PBANKA_1146781	0.19191	0	0.243754	0.0827649	1.2613	0.0845215	0	0	1.2613	0	0	0	0
	PBANKA_1200041	fam-b protein	0	0	0	0	0	0	0	0	0	0	0	0	0	0	0	0	PBANKA_1200041	0	0	0	0	0	0	0	0	0	0	0	0	0
PBANKA_072280	PBANKA_1200096	fam-b protein	36.3154	0.420263	9.01469	1.68927	8.36283	0.620718	4.48553	0.810332	36.3154	1	0	0	1	0	0.0039	36.7412	PBANKA_1200096	36.3193	0.4219	9.00983	1.69455	8.3719	0.623048	4.4974	0.814582	36.3193	1	0	0	1
PBANKA_124592	PBANKA_1245920	fam-b protein	0	0	0	0	0	0	0	0	0	0	0	0	0	0	0	0	PBANKA_1245920	0	0	0	0	0	0	0	0	0	0	0	0	0
PBANKA_124620	PBANKA_1246200	fam-b protein	0	0	0	0	0	0	0	0	0	0	0	0	0	0	0	0	PBANKA_1246200	0	0	0	0	0	0	0	0	0	0	0	0	0
PBANKA_124660	PBANKA_1246600	fam-b protein	234.933	2.99755	39.5538	4.22664	10.0893	0.514696	15.0172	3.14727	234.933	2	0	1	1	0	0.421	237.51	PBANKA_1246600	234.512	2.99812	39.4791	4.22722	10.0942	0.515564	15.0386	3.15864	234.512	2	0	1	1
	PBANKA_1246961	fam-b protein	0	0	0	0	0.29132	0	0	0	0.29132	0	0	0	0	0	0.00012	0	PBANKA_1246961	0	0	0	0	0.29144	0	0	0	0.29144	0	0	0	0
	PBANKA_1300031	fam-b protein	8.3086	12.9774	3.03574	4.09062	2.09769	2.31	2.61076	1.51712	12.9774	0	0	0	0	0	9.94259	4.97148	PBANKA_1300031	1.93667	3.03481	1.39979	1.41885	0	0.63885	0.581376	0.304639	3.03481	0	0	0	0
	PBANKA_1300041	fam-b protein	0.0887807	0	0	0	0	0	0	0.0725603	0.0887807	0	0	0	0	0	0.0001669	0.0886138	PBANKA_1300041	0.0886138	0	0	0	0	0	0	0.0728307	0.0886138	0	0	0	0
PBANKA_072230	PBANKA_1300096	fam-b protein	50.2866	4.5453	17.2185	2.01682	7.53185	1.587	6.92584	3.71305	50.2866	1	0	0	1	0	0.1358	54.9994	PBANKA_1300096	50.4224	4.57704	17.2412	2.02877	7.55759	1.59871	6.95536	3.74135	50.4224	1	0	0	1
PBANKA_050030	PBANKA_1400041	fam-b protein	2.71549	2.68203	0.996492	0.619609	0.635262	0.0895474	17.3152	23.637	2.71549	0	0	0	0	0	0.02	5.4556	PBANKA_1400041	2.73549	2.72011	0.999798	0.624631	0.637272	0.0901738	17.4379	23.8455	2.73549	0	0	0	0
PBANKA_140040	PBANKA_1400400	fam-b protein	369.412	13.5962	45.9197	2.70095	43.0785	2.46284	27.5535	2.07209	369.412	3	1	1	1	0	0.424	383.516	PBANKA_1400400	369.836	13.6798	45.898	2.70784	43.1337	2.47346	27.6205	2.08296	369.836	3	1	1	1
PBANKA_146540	PBANKA_1465400	fam-b protein	6.68224	9.68795	3.14081	5.71929	0.62046	0.521935	2.5845	1.67504	9.68795	0	0	0	0	0	0.04889	16.424	PBANKA_1465400	6.68718	9.73684	3.14194	5.7383	0.621813	0.524685	2.59137	1.68452	9.73684	0	0	0	0
PBANKA_090010	PBANKA_1465841	fam-b protein	0	0	0	0	0	0	0	0	0	0	0	0	0	0	0	0	PBANKA_1465841	0	0	0	0	0	0	0	0	0	0	0	0	0
	PBANKA_1466241	fam-b protein	0	0	0	0	0	0	0	0	0	0	0	0	0	0	0	0	PBANKA_1466241	0	0	0	0	0	0	0	0	0	0	0	0	0

## Sheet: Pb pir
Table S1 (5): RNA-seq data (FPKM values) of pir family members in different life cycle stages of P. berghei ANKA (PbA)
Family members that have been tagged are indicated in bold
old gene_id	new gene_id	ring	ring_R	troph	triph_R	schizon	schizon_R	gametocyte	gametocyte R	Product
	PBANKA_0000101	0	0	0	0	0	0	0	0	PIR protein
PBANKA_000060	PBANKA_0000600	2.28578	2.76205	0.505719	0.611498	0	0	0.610023	0.712087	PIR protein
	PBANKA_0000701	0	0	0	0	0	0	0	0	PIR protein
	PBANKA_0000801	0	0	0	0	0	0	0	0	PIR protein
	PBANKA_0001001	9.30349	17.7876	8.29131	14.9639	3.90119	5.40539	42.9734	39.5731	PIR protein
	PBANKA_0001101	0.373167	0.485768	0	0	0	0	0	0	PIR protein
	PBANKA_0001201	2.00701	3.10498	5.52493	1.6907	0	0.0904954	1.24874	0.578382	PIR protein
	PBANKA_0001301	0	0	0	0	0	0	0	0.183232	PIR protein
	PBANKA_0001401	0.820819	0	0	0.522457	0	0	0.132768	0.172734	PIR protein
	PBANKA_0001501	0	0	0	0	0	0	0	0	PIR protein
PBANKA_000630	PBANKA_0006300	1.59772	1.60155	0	0.0936002	0	0	0.138929	0.363361	PIR protein
PBANKA_020010	PBANKA_0007401	0	0	0	0	0	0	0	0	PIR protein
	PBANKA_0007601	0	0	0	0	0	0	0	0	PIR protein
	PBANKA_0007901	0	0	0	0	0	0	0	0	PIR protein
	PBANKA_0008001	0	0	0	0	0	0	0	0	PIR protein
PBANKA_020010	PBANKA_0008201	0.798494	0	0.423173	0.585383	0	0	0	0	PIR protein
PBANKA_010050	PBANKA_0100500	120.382	164.834	101.644	116.453	95.8876	71.1955	32.0652	31.0139	PIR protein
PBANKA_110080	PBANKA_0112681	0	0	0	0	0	0	0	0	PIR protein
PBANKA_021570	PBANKA_0215700	3.64482	12.1636	8.94457	3.5169	1.57697	0.737319	2.07557	1.62346	PIR protein
PBANKA_021600	PBANKA_0216000	6.77085	0.708342	7.73196	0.061169	37.6115	0.312679	2.66464	0.17366	PIR protein
PBANKA_000600	PBANKA_0216061	13.4946	3.37223	7.69972	0.403039	1.25855	0.102174	0	0.397248	PIR protein
PBANKA_030010/PBANKA_072300	PBANKA_0300100	0.88918	0.825266	1.83018	0.249381	6.61209	1.2183	1.16595	0.315962	PIR protein
PBANKA_030020	PBANKA_0300200	3.90029	10.9113	3.34399	5.06981	0	0.843505	0.538949	0.364219	PIR protein
PBANKA_030030	PBANKA_0300300	33.6588	42.4792	22.7924	26.796	2.03511	6.44123	19.7958	10.4689	PIR protein
PBANKA_000250/PBANKA_021610	PBANKA_0316861	12.1828	20.4349	13.5371	9.32568	0.906116	2.29802	15.9812	10.0983	PIR protein
PBANKA_031690/PBANKA_000260/PBANKA_000640/PBANKA_021620	PBANKA_0316900	1.70084	7.78404	3.53101	2.81843	0.449168	0.204451	3.18033	1.883	PIR protein
	PBANKA_0316941	0.62231	0.486978	0.437822	0.351762	0.275211	0	0.130382	0.08519	PIR protein
PBANKA_000170	PBANKA_0317001	6.87585	6.88928	2.11397	2.15481	0.336626	0.346908	2.12169	1.9505	PIR protein
	PBANKA_0317041	7.14749	11.7002	4.74804	5.86146	0	1.14051	1.77776	1.93159	PIR protein
PBANKA_130040	PBANKA_0317101	1.44793	0.736533	3.7193	1.70136	0	0.122168	2.31425	1.17281	PIR protein
PBANKA_000240	PBANKA_0317181	0.770087	0.594979	1.79724	0.715051	2.95121	0.307985	6.70648	6.04708	PIR protein
PBANKA_040010	PBANKA_0400100	5.91491	15.229	7.80935	5.69814	0.456588	1.18008	0.200361	0.209937	PIR protein
PBANKA_040050	PBANKA_0400500	0.811218	0.872954	0.959375	0.796866	1.66867	1.93725	8.36492	4.38655	PIR protein
PBANKA_040060	PBANKA_0400600	3.06828	11.4764	2.67378	3.13659	0.838393	0.651373	18.3162	16.3064	PIR protein
PBANKA_050020	PBANKA_0500200	0	0	0	0	0	0	0	0	PIR protein
PB200045.00.0	PBANKA_0500971	20.6812	38.0674	23.2339	29.0964	3.38502	5.43983	19.1718	3.79207	PIR protein
PBANKA_052460	PBANKA_0524600	46.7918	67.156	102.681	116.659	108.229	86.2355	78.9741	64.8707	PIR protein
PBANKA_020010	PBANKA_0600011	0	0	0	0	0	0	0	0.0834635	PIR protein
PBANKA_020030	PBANKA_0600031	0.785768	1.90498	0.668399	0.461744	0.233453	0.158683	1.22469	2.26396	PIR protein
PBANKA_000390	PBANKA_0600041	3.18697	6.25039	1.47007	2.11375	0.392936	0.431247	0.643496	0.91286	PIR protein
PBANKA_000380	PBANKA_0600051	31.7347	24.8816	34.3916	41.1906	7.47787	7.73471	70.313	77.3683	PIR protein
PBANKA_000190	PBANKA_0600081	3.60148	5.92079	1.98745	2.17748	0.832514	0.737127	6.06858	4.88483	PIR protein
PBANKA_000200	PBANKA_0600086	5.68557	6.45056	3.13266	5.74064	1.60485	0.97462	17.7521	13.489	PIR protein
PBANKA_060010	PBANKA_0600100	7.59262	13.5897	6.21829	7.2059	1.13201	1.16842	7.77216	5.90277	PIR protein
PBANKA_060020	PBANKA_0600200	3.71461	4.10617	4.34654	2.63715	0	0.596424	10.5075	5.54317	PIR protein
PBANKA_060030	PBANKA_0600300	13.1827	17.538	23.4305	24.3284	6.96381	5.92268	12.9308	9.84893	PIR protein
PBANKA_000090/PBANKA_062360	PBANKA_0623600	5.96921	6.56419	5.65929	4.04885	0.831308	1.55371	48.6139	29.8596	PIR protein
PBANKA_000040/PBANKA_062370	PBANKA_0623700	0.017164	0	0	0	0	0.0536504	0.024515	0	PIR protein
PBANKA_001030	PBANKA_0700031	0.545446	0	0	0.521191	0	0	0.262592	0	PIR protein
	PBANKA_0700041	0.20026	0	0	0	0	0	0	0	PIR protein
PB500040.00.0	PBANKA_0700051	0.0949111	1.18637	0.219	0.353877	0.276325	0.179839	0	0.246396	PIR protein
PB200095.00.0	PBANKA_0700061	1.15164	1.77315	0.659823	0.364914	0.278523	0.186468	12.2837	6.70171	PIR protein
PBANKA_000150/PBANKA_114640	PBANKA_0700071	7.7943	12.844	8.48615	6.71004	1.80714	1.47075	27.0694	12.2184	PIR protein
PBANKA_114630	PBANKA_0700081	2.31459	3.5069	2.29359	3.09641	1.74074	0.54441	3.09379	2.21263	PIR protein
PBANKA_070010	PBANKA_0700100	16.0675	23.3269	14.3532	18.3376	3.23438	5.04835	3.63934	3.34404	PIR protein
PBANKA_070020	PBANKA_0700200	2.48234	1.26348	2.77862	2.73756	0.811814	0.517282	2.03728	2.26506	PIR protein
PBANKA_070030	PBANKA_0700300	0.0867953	0	0	0.343811	0	0	1.37328	1.41881	PIR protein
PBANKA_120010	PBANKA_0700541	17.1613	28.7334	12.3658	13.9752	3.92831	4.43922	12.0753	8.7075	PIR protein
PBANKA_000390	PBANKA_0722921	6.75878	1.30952	9.83581	3.38448	29.2473	3.39118	1.61262	0.563715	PIR protein
PBANKA_094400	PBANKA_0800061	1.86423	0	3.64347	1.20473	0.610681	0.110998	2.05006	0.106072	PIR protein
PBANKA_080010	PBANKA_0800100	25.0405	38.2511	28.5799	16.3838	3.55526	3.79213	52.694	21.4554	PIR protein
PBANKA_083690	PBANKA_0836900	3.60544	8.6371	5.4008	3.73254	2.02605	1.14384	26.0268	12.9707	PIR protein
PB200027.00.0	PBANKA_0836921	0.303303	1.72556	0	0.489637	0	0	0.42058	0.478117	PIR protein
PBANKA_000540	PBANKA_0836961	0.399002	0.897054	1.36102	2.094	0	0.715879	1.22384	0.587525	PIR protein
PBANKA_000530	PBANKA_0836981	0.509912	0.383768	0.0806047	0.0550588	0	0	0.142526	0.15622	PIR protein
PBANKA_000430	PBANKA_0837001	8.51507	8.43634	2.41138	3.87592	1.3885	1.03466	1.97736	3.54125	PIR protein
PBANKA_000310	PBANKA_0837081	2.21044	1.88231	0.521129	0.213733	0	0.108756	0.321253	0.421423	PIR protein
PBANKA_000360	PBANKA_0837101	1.9974	3.73189	3.82731	1.66742	0.764693	0.420945	2.96246	3.7461	PIR protein
PBANKA_000010	PBANKA_0837121	3.8016	2.29972	2.27857	4.69949	0.579189	1.44062	0.841135	0.646781	PIR protein
PBANKA_000210	PBANKA_0837141	17.0876	25.3158	10.249	16.8163	2.07702	4.3471	5.15645	4.46	PIR protein
PBANKA_000320	PBANKA_0837161	0	0	0	0	0	0	0	0	PIR protein
PBANKA_146610	PBANKA_0837181	0	0	0	0	0	0	0	0	PIR protein
PBANKA_090060	PBANKA_0900600	0	0	0	0	0	0	0	0	PIR protein
PBANKA_094390	PBANKA_0943900	6.23458	0.674084	4.0135	0.227927	84.5679	1.92938	1.36532	0.0908196	PIR protein
PBANKA_094400	PBANKA_0944000	14.7644	10.6965	16.2351	7.92214	3.36173	1.91469	3.12272	2.6854	PIR protein
PB200075.00.0	PBANKA_0944061	6.3833	11.7872	7.51596	7.61044	3.02578	1.81243	2.60907	1.39482	PIR protein
PBANKA_000410	PBANKA_0944081	1.72803	1.57478	2.80904	2.69813	1.29973	0.8463	5.63809	3.27524	PIR protein
PBANKA_000420	PBANKA_0944101	14.2939	21.0439	15.2201	9.52914	8.08404	2.80897	1.93832	2.32681	PIR protein
PBANKA_050050	PBANKA_1000031	0	0	0	0	0	0	0	0	PIR protein
PBANKA_000480	PBANKA_1000081	0	0	0	0	0	0	0	0	PIR protein
PBANKA_104020	PBANKA_1040200	5.77617	10.0949	7.01198	7.74888	1.87057	1.91506	2.43856	1.93664	PIR protein
PBANKA_104040	PBANKA_1040400	3.99372	6.99195	3.9736	6.13463	0.531055	0.836696	0.975281	2.22154	PIR protein
PBANKA_083700	PBANKA_1040541	10.0825	6.48955	2.1916	1.56983	1.10866	0.281871	27.7844	11.4956	PIR protein
PBANKA_090030	PBANKA_1040561	1.13697	1.96013	0.354033	0.296897	0	0	0.0987279	0.0848429	PIR protein
PBANKA_050040	PBANKA_1040581	1.98737	4.34823	0.942995	1.50493	0.150805	0.0776639	0.0328732	0.177423	PIR protein
PB200089.00.0	PBANKA_1100351	0.822227	1.59439	1.9045	0.821346	0	0.279935	6.70401	3.14894	PIR protein
PBANKA_110040/PBANKA_000290	PBANKA_1100400	0.89102	0	0.449039	0.390141	0	0.199378	3.18279	1.16073	PIR protein
	PBANKA_1100461	1.01869	1.33032	0	1.62715	0.34238	0.334112	0.930204	1.80727	PIR protein
PBANKA_124680	PBANKA_1100781	1.57653	1.28733	1.32004	1.32608	0.557938	0.358215	2.11189	1.38534	PIR protein
PBANKA_146590	PBANKA_1146261	0.33171	0.394769	1.50945	0.579906	0.286399	0.519375	0.636472	0.638638	PIR protein
PBANKA_114670	PBANKA_1146700	7.14536	4.06706	6.3303	6.61155	1.28812	1.60515	9.38857	6.17658	PIR protein
PBANKA_072250	PBANKA_1146721	2.85882	3.90261	1.63296	2.16898	1.49034	1.40714	0.567082	0.384579	PIR protein
PBANKA_124700	PBANKA_1146761	0.365083	0.489387	0.3713	0.0943645	4.44647	1.72503	0.200893	0.22001	PIR protein
	PBANKA_1200021	0	0	0	0	0	0	0	0	PIR protein
PBANKA_062380	PBANKA_1200031	0	0	0	0	0	0	0	0	PIR protein
PBANKA_000440	PBANKA_1200061	0	0	0	0	0.057458	0.0254388	0	0	PIR protein
PBANKA_000440	PBANKA_1200081	0.099884	0	0	0	0	0	0	0	PIR protein
PBANKA_120030	PBANKA_1200300	1.82762	3.56689	2.53309	2.89118	0.799796	0.302784	4.37192	3.60862	PIR protein
PBANKA_120040	PBANKA_1200400	36.5202	46.5161	34.5405	23.1671	7.54361	5.69969	63.5357	35.7898	PIR protein
PBANKA_110080	PBANKA_1246121	0	0	0	0	0	0	0	0	PIR protein
PBANKA_124630	PBANKA_1246300	53.3698	59.2646	30.2632	48.7114	8.39489	8.32047	33.112	24.2193	PIR protein
PBANKA_124640	PBANKA_1246400	23.845	44.9707	33.7098	24.8754	9.0744	6.56608	47.2106	22.6173	PIR protein
PBANKA_124650	PBANKA_1246500	7.92624	7.66788	8.00844	5.17613	1.30479	2.34343	2.79589	2.261	PIR protein
PBANKA_124670	PBANKA_1246700	14.2073	19.0365	10.9156	9.16731	0.292245	2.31279	21.221	11.8514	PIR protein
PBANKA_124680	PBANKA_1246800	1.24397	3.15395	0.712911	0.687362	0.30041	0.400103	16.7755	8.28982	PIR protein
PBANKA_000130	PBANKA_1246921	0	0	0	0	0	0	0	0	PIR protein
PBANKA_062390	PBANKA_1300021	0.112321	0.877003	0	0	0	0	0	0.302151	PIR protein
PBANKA_000130	PBANKA_1300061	0	0	0	0	0	0	0	0	PIR protein
PBANKA_072240	PBANKA_1300091	6.18273	9.88894	5.54216	6.77595	0.547065	1.72602	4.59837	2.2041	PIR protein
PBANKA_130010	PBANKA_1300100	6.70797	8.678	3.08943	3.01801	3.33976	0.795664	23.8142	13.8742	PIR protein
PBANKA_130020	PBANKA_1300200	169.951	338.971	76.2038	185.028	17.7067	27.2429	34.662	45.8059	PIR protein
PBANKA_136570	PBANKA_1365700	12.8326	15.004	11.1958	13.964	3.62681	4.17929	30.5781	29.1135	PIR protein
PBANKA_050050	PBANKA_1400021	0	0	0	0	0	0	0	0	PIR protein
PBANKA_090020	PBANKA_1400051	2.67232	5.90828	1.11326	1.71722	0.450184	0.0770385	0.130546	0.176122	PIR protein
PBANKA_090030	PBANKA_1400061	2.60835	3.92736	0.710539	0.476523	0.565747	0.151936	0.345083	0.198635	PIR protein
PBANKA_090040	PBANKA_1400071	20.5211	28.5778	21.6103	27.959	6.40814	10.44	5.50969	10.0666	PIR protein
PBANKA_090050	PBANKA_1400081	17.1439	23.2075	16.7635	15.6647	4.04705	4.27867	10.9651	10.441	PIR protein
PBANKA_090060	PBANKA_1400086	0	0	0	0	0	0	0	0	PIR protein
PBANKA_140010	PBANKA_1400100	15.6743	18.8958	24.2363	19.5334	5.83831	3.59765	38.3518	32.3126	PIR protein
PBANKA_140020	PBANKA_1400200	12.2066	20.8139	3.8118	8.3022	1.47452	1.83721	0.717318	1.41985	PIR protein
PBANKA_140030	PBANKA_1400300	6.88239	13.613	12.9053	8.01184	3.61172	2.42819	6.08537	4.29199	PIR protein
PBANKA_146520	PBANKA_1465200	12.9337	11.1406	8.22209	2.74541	0.596869	0.894632	21.8806	3.23777	PIR protein
PBANKA_146550	PBANKA_1465500	6.79943	7.44708	5.93576	8.75339	3.598	2.14547	5.43481	3.02281	PIR protein
PBANKA_146560	PBANKA_1465600	2.38043	6.71462	1.94453	3.54085	0.450683	1.34121	1.781	3.37465	PIR protein
PBANKA_146580	PBANKA_1465800	0	0.270074	0.458109	0.184549	0	0	0.282147	0.0893385	PIR protein
PBANKA_000100	PBANKA_1465821	0	0	0	0.0274055	0	0.251793	0.0495741	0	PIR protein
PBANKA_050050	PBANKA_1465881	0	0	0	0	0	0	0	0	PIR protein
PBANKA_000050	PBANKA_1465921	0.93159	1.04715	0.849741	1.34241	0.269006	0.272779	4.80812	4.30415	PIR protein
PBANKA_146600	PBANKA_1466000	15.712	28.7969	19.5264	26.0643	6.90309	11.6229	2.71629	3.35184	PIR protein
PBANKA_146610/PBANKA_000330	PBANKA_1466100	0.40903	0.579779	0.704394	1.41821	0.299191	0.480249	7.17711	3.22335	PIR protein
PBANKA_000340	PBANKA_1466121	9.51331	16.7798	10.6691	9.37826	0.745434	1.36785	3.66195	2.79469	PIR protein
PBANKA_000030	PBANKA_1466161	0	0	0	0	0	0	0	0	PIR protein
PBANKA_000130	PBANKA_1466201	0	0	0	0	0	0	0	0	PIR protein
	PBANKA_0006401	0	0	0	0	0	0	0	0	PIR protein, pseudogene
	PBANKA_0006501	0	0	0	0	0	0	0	0	PIR protein, pseudogene
PBANKA_000660	PBANKA_0006600	0	0	0	0	0	0	0	0	PIR protein, pseudogene
	PBANKA_0006701	0.753404	0.338777	1.26673	5.19376	0.799462	0	1.74157	2.85848	PIR protein, pseudogene
PBANKA_000680	PBANKA_0006800	0	0	0	0	0	0	0	0	PIR protein, pseudogene
PBANKA_000690	PBANKA_0006900	0	0	0	0	0	0	0	0	PIR protein, pseudogene
PBANKA_000700	PBANKA_0007000	0	0	0	0	0	0	0	0	PIR protein, pseudogene
PBANKA_000710	PBANKA_0007100	0	0	0	0	0	0	0	0	PIR protein, pseudogene
PBANKA_000720	PBANKA_0007200	0	0	0	0	0	0	0	0	PIR protein, pseudogene
PBANKA_000730	PBANKA_0007300	0	0	0	0	0	0	0	0	PIR protein, pseudogene
	PBANKA_0007701	0.241483	0.318602	0.348717	0.341206	0.607768	0.628158	0.136444	0	PIR protein, pseudogene
	PBANKA_0008301	0	0	0	0	0	0	0	0	PIR protein, pseudogene
	PBANKA_0008401	0	0	0	0	0	0	0	0	PIR protein, pseudogene
	PBANKA_0008501	0	0	0	0	0	0	0	0	PIR protein, pseudogene
	PBANKA_0008601	0	0	0	0.252978	0	0	0.313859	0.0816594	PIR protein, pseudogene
	PBANKA_0008701	0	0	0	0	0	0	0	0	PIR protein, pseudogene
	PBANKA_0008801	0	0	0	0	0	0	0	0	PIR protein, pseudogene
	PBANKA_0008901	2.19775	1.82353	14.4468	22.3412	4.45913	4.75318	2.29929	4.40855	PIR protein, pseudogene
PBANKA_020050	PBANKA_0200500	6.90082	56.243	8.53444	20.0593	9.28155	11.3867	3.80633	1.50809	PIR protein, pseudogene
PBANKA_020067	PBANKA_0200670	0.582743	2.43871	0.453438	0.545023	0	0.0923118	0	0.181145	PIR protein, pseudogene
PBANKA_000560	PBANKA_0200751	1.14303	4.59332	2.68474	1.8442	0.56517	0.471783	0.81352	0.446041	PIR protein, pseudogene
PBANKA_020110	PBANKA_0201100	0.564008	1.83077	2.38123	0.614866	0	0	2.90935	4.28204	PIR protein, pseudogene
PBANKA_020125	PBANKA_0201250	63.6763	87.8502	95.8924	84.5322	142.519	92.1286	6.56525	6.0825	PIR protein, pseudogene
PBANKA_020136	PBANKA_0201360	0.767048	1.55412	0.508336	0.859322	0	0.0479448	0.291905	0.177536	PIR protein, pseudogene
PBANKA_020145	PBANKA_0201450	4.93835	2.19794	29.6136	46.8871	6.97535	13.1848	3.03373	2.49049	PIR protein, pseudogene
PBANKA_010005	PBANKA_0216081	0	0	0	0	0	0	1.78742	0	PIR protein, pseudogene
PBANKA_030040	PBANKA_0300400	1.37848	7.65353	0.66303	1.57332	0	0.178661	0.801502	1.52891	PIR protein, pseudogene
PBANKA_030050	PBANKA_0300500	12.9123	37.7713	7.59225	16.5182	0.588013	1.17723	2.10708	1.69814	PIR protein, pseudogene
PBANKA_031665	PBANKA_0316650	0	0	0.483381	0.335278	1.23014	3.07352	1.05404	0.818353	PIR protein, pseudogene
PBANKA_040020	PBANKA_0400200	0.117083	1.36348	1.95971	4.29794	0	0.114464	1.03822	0.771262	PIR protein, pseudogene
	PBANKA_0500721	9.7481	17.3674	18.1112	19.078	2.87483	2.85205	0.736404	0.77184	PIR protein, pseudogene
PBANKA_050095	PBANKA_0500950	0	0	0	0	0	0	0	0	PIR protein, pseudogene
PBANKA_114650	PBANKA_0600096	0	0.45592	0	0.081737	0	0.167175	0	0.562044	PIR protein, pseudogene
	PBANKA_0600251	3.76774	7.73494	3.24085	4.00862	1.09878	0.453837	18.9616	10.9668	PIR protein, pseudogene
PBANKA_020105/PBANKA_011185/PBANKA_020035/PBANKA_000610/PBANKA_000620	PBANKA_0700021	0	0	0	0	0	0	0	0	PIR protein, pseudogene
PBANKA_072210	PBANKA_0722100	0.727718	0.0711539	0.324287	0.0271241	0	0	0.318678	0.153714	PIR protein, pseudogene
PBANKA_072220	PBANKA_0722200	2.27975	0	3.80705	0.476733	1.33394	0	0.717221	0	PIR protein, pseudogene
PBANKA_072270	PBANKA_0722700	0.707959	0	1.25014	0	0.267697	0	0	0.0823759	PIR protein, pseudogene
PBANKA_072290	PBANKA_0722900	13.6364	8.06964	36.8374	8.79766	2.87889	1.57374	3.78443	0.459621	PIR protein, pseudogene
PBANKA_083655	PBANKA_0836550	6.73311	7.31809	28.7645	21.871	8.76288	13.8503	1.96533	2.79729	PIR protein, pseudogene
PBANKA_083685	PBANKA_0836850	0.210268	0.901725	0.250503	0.609333	0	0.102458	0	0.294734	PIR protein, pseudogene
PBANKA_000470	PBANKA_0837021	0.0321002	0	0	0.0519514	0	0.211834	0	0.0738013	PIR protein, pseudogene
PBANKA_094380	PBANKA_0943800	3.00162	3.05257	4.36643	1.5595	0.527105	0.301483	0.34378	0.214497	PIR protein, pseudogene
PBANKA_050080	PBANKA_1000061	4.50719	5.5929	16.3504	9.43861	0.638851	1.52788	0.441842	0.09648	PIR protein, pseudogene
	PBANKA_1000091	0	0	0	0	0	0	0	0	PIR protein, pseudogene
	PBANKA_1000451	0.429321	0	0	4.66485	0	0.827541	0	0	PIR protein, pseudogene
	PBANKA_1100011	0	0	0	0	0	0	0	0	PIR protein, pseudogene
	PBANKA_1100021	0	0	0	0	0	0	0	0	PIR protein, pseudogene
	PBANKA_1100031	0	0	0	0	0	0	0	0	PIR protein, pseudogene
	PBANKA_1100041	0	0	0	0	0	0	0	0	PIR protein, pseudogene
	PBANKA_1100051	0	0	0	0	0	0	0	0	PIR protein, pseudogene
	PBANKA_1100061	0	0	0	0	0	0	0	0	PIR protein, pseudogene
	PBANKA_1100071	0	0	0	0	0	0	0	0	PIR protein, pseudogene
PBANKA_110010	PBANKA_1100100	0	0	0	0	0	0	0	0	PIR protein, pseudogene
PBANKA_110020	PBANKA_1100200	0	0	0	0	0	0	0	0	PIR protein, pseudogene
PBANKA_110060	PBANKA_1100600	0	1.52629	0	0.393422	0	0.525506	0	0	PIR protein, pseudogene
PBANKA_110085	PBANKA_1100850	3.96366	4.23208	4.21747	4.28047	7.09804	6.84473	0.783635	0.727167	PIR protein, pseudogene
PBANKA_000140	PBANKA_1146241	21.6581	43.5434	20.6715	26.9323	0	3.54015	0.746472	2.13674	PIR protein, pseudogene
PBANKA_114640	PBANKA_1146400	0.0902766	0.259196	1.07818	0.17004	0.555063	0.0875454	0.523819	0.167989	PIR protein, pseudogene
PBANKA_120050	PBANKA_1146741	0.194875	0	0	0	0	0	0	0.276829	PIR protein, pseudogene
	PBANKA_1200071	0	0	0	0	0	0	0	0	PIR protein, pseudogene
PBANKA_120050	PBANKA_1200500	0.580943	0.527429	0.666015	0.644328	0	0.0932523	0.271726	0.441958	PIR protein, pseudogene
PBANKA_124690	PBANKA_1246900	0	0	0	0	0	0	0	0	PIR protein, pseudogene
	PBANKA_1300081	0	0	0	0.101144	0	0	0	0	PIR protein, pseudogene
PBANKA_136555	PBANKA_1365550	28.0194	59.3368	32.8987	65.8848	7.33896	12.4772	8.46104	11.6917	PIR protein, pseudogene
	PBANKA_1400011	0	0	0	0	0	0	0	0	PIR protein, pseudogene
PBANKA_140050	PBANKA_1400500	0.927316	1.76326	6.31286	0.396519	1.22244	0.691579	0.29057	0.0954656	PIR protein, pseudogene
PBANKA_146530	PBANKA_1465300	15.3225	30.4108	15.1318	18.5346	2.84458	3.3477	2.04111	2.05513	PIR protein, pseudogene
	PBANKA_1466181	0	0	0	0	0	0	0	0	PIR protein, pseudogene

## Sheet: Data of Figure 4C
Table S1 (6): RNA-seq data (FPKM values equal or above 21) of family members in different life cycle stages of P. berghei ANKA (PbA) presented in Figure 4C
Fam-a		new gene_id	Product	ring	ring_R	troph	triph_R	schizon	schizon_R	gametocyte	gametocyte R
	1	PBANKA_0214900	fam-a protein	23.6628	78.7553	22.0834
	2	PBANKA_0216781	fam-a protein	30.1239				218.199	182.672
	3	PBANKA_0317061	fam-a protein	46.5018	261.306
	4	PBANKA_0600400	fam-a protein	70.8187	51.9334	118.586	91.6244	24.8034	35.2312	40.3029	32.4722
	5	PBANKA_0623400	fam-a protein	48.0482	90.6279			205.182	149.491
	6	PBANKA_0623500	fam-a protein	168.221	219.34	152.29	142.902	142.026	63.052	27.9276	21.5498
	7	PBANKA_0700561	fam-a protein		43.0351
	8	PBANKA_0836700	fam-a protein	43.3134	36.2827	88.7838	67.3089	81.9527	93.0106
	9	PBANKA_0836800	fam-a protein	191.281	491.461	394.267	511.624	43.6801	82.2814	39.1632	75.1648
	10	PBANKA_0901000	fam-a protein	111.756	98.4748	117.715	122.098	60.585	35.5104	100.438	68.5334
	11	PBANKA_1000400	fam-a protein			30.0226	32.1865
	12	PBANKA_1100900	fam-a protein	84.5634	199.458	57.6777	64.9602	78.1588	63.4061
	13	PBANKA_1101000	fam-a protein			107.518	99.8806
	14	PBANKA_1246161	fam-a protein	433.263	725.03	409.48	475.571	138.816	74.3417	226.492	194.936
	15	PBANKA_1327021	fam-a protein	48.3838	42.2745	179.808	143.823	157.681	190.701
	16	PBANKA_1327251	fam-a protein	140.047	198.122	57.3338	66.3737	103.807	53.4507	31.1847
	17	PBANKA_1327300	fam-a protein	285.535	510.975	373.296	331.767	332.596	233.072	27.9721	21.9537
	18	PBANKA_1365600	fam-a protein	52.8103	74.1699	65.6058	61.0098	68.6348	49.0933
			average	118.555	208.083	155.319	170.087	127.394	100.409	70.4972	69.1017
			STDEV	113.552	208.996	135.852	161.816	85.713	65.8624	73.3603	65.8744
Fam-b		new gene_id	Product	ring	ring_R	troph	triph_R	schizon	schizon_R	gametocyte	gametocyte R
	1	PBANKA_0100021	fam-b protein		43.052
	2	PBANKA_0112600	fam-b protein	148.87	308.403	221.398	260.385	77.5185	112.057
	3	PBANKA_0112641	fam-b protein	85.0676	160.628	46.4252	41.2504	26.7123	24.0588	28.9463	22.6411
	4	PBANKA_0200700	fam-b protein	39.1674
	5	PBANKA_0201000	fam-b protein	71.7668	56.6025	58.6916	57.1964
	6	PBANKA_0215800	fam-b protein	79.8049	53.795	93.1396	114.714	24.1704	39.468
	7	PBANKA_0316300	fam-b protein	180.355	387.531	74.4204	58.5238	275.308	231.749	40.2347	38.1776
	8	PBANKA_0316700	fam-b protein	59.748		111.969	140.494	25.0972	36.2672
	9	PBANKA_0316841	fam-b protein	100.77	348.172	55.5908	70.8774
	10	PBANKA_0600061	fam-b protein	22.8315	53.6528	22.0012	23.4679
	11	PBANKA_0722600	fam-b protein	409.189		39.4882				46.26
	12	PBANKA_0722801	fam-b protein	121.248
	13	PBANKA_0722941	fam-b protein	94.5084	87.1612	82.2131	91.5176	38.7704	35.1697
	14	PBANKA_0836600	fam-b protein	89.8601	135.716	39.3753	57.2405	99.1253	49.318
	15	PBANKA_1040521	fam-b protein	23.2619
	16	PBANKA_1100441	fam-b protein	49.107
	17	PBANKA_1200096	fam-b protein	36.3193
	18	PBANKA_1246600	fam-b protein	234.512		39.4791
	19	PBANKA_1300096	fam-b protein	50.4224
	20	PBANKA_1400400	fam-b protein	369.836		45.898		43.1337		27.6205
				119.297	163.471	71.5453	91.5667	76.2295	75.4411	35.7654	30.4093
				109.685	134.137	51.5851	68.7006	84.8808	74.7729	8.99909	10.986
PIR		gene_id	Product	ring	ring_R	troph	triph_R	schizon	schizon_R	gametocyte	gametocyte R
		PBANKA_0001001	PIR protein							42.9734	39.5731
		PBANKA_0100500	PIR protein	120.382	164.834	101.644	116.453	95.8876	71.1955	32.0652	31.0139
		PBANKA_0216000	PIR protein					37.6115
		PBANKA_0300300	PIR protein	33.6588	42.4792	22.7924	26.796
		PBANKA_0500971	PIR protein		38.0674	23.2339	29.0964
		PBANKA_0524600	PIR protein	46.7918	67.156	102.681	116.659	108.229	86.2355	78.9741	64.8707
		PBANKA_0600051	PIR protein	31.7347	24.8816	34.3916	41.1906			70.313	77.3683
		PBANKA_0600300	PIR protein			23.4305	24.3284
		PBANKA_0623600	PIR protein							48.6139	29.8596
		PBANKA_0700071	PIR protein							27.0694
		PBANKA_0700100	PIR protein		23.3269
		PBANKA_0700541	PIR protein		28.7334
		PBANKA_0722921	PIR protein					29.2473
		PBANKA_0800100	PIR protein	25.0405	38.2511	28.5799				52.694	21.4554
		PBANKA_0836900	PIR protein							26.0268
		PBANKA_0837141	PIR protein		25.3158
		PBANKA_0943900	PIR protein					84.5679
		PBANKA_0944101	PIR protein		21.0439
		PBANKA_1040541	PIR protein							27.7844
		PBANKA_1200400	PIR protein	36.5202	46.5161	34.5405	23.1671			63.5357	35.7898
		PBANKA_1246300	PIR protein	53.3698	59.2646	30.2632	48.7114			33.112	24.2193
		PBANKA_1246400	PIR protein	23.845	44.9707	33.7098	24.8754			47.2106	22.6173
		PBANKA_1246700	PIR protein							21.221
		PBANKA_1300100	PIR protein							23.8142
		PBANKA_1300200	PIR protein	169.951	338.971	76.2038	185.028		27.2429	34.662	45.8059
		PBANKA_1365700	PIR protein							30.5781	29.1135
		PBANKA_1400071	PIR protein		28.5778	21.6103	27.959
		PBANKA_1400081	PIR protein		23.2075
		PBANKA_1400100	PIR protein			24.2363				38.3518	32.3126
		PBANKA_1465200	PIR protein							21.8806
		PBANKA_1466000	PIR protein		28.7969		26.0643
				60.1438	61.4349	42.8706	57.5274	71.1087	61.558	40.0489	37.8333
				50.6543	79.0931	29.8565	52.6875	35.5229	30.6544	17.1034	17.2324
