# Supplementary material for: Variant Exported Blood-Stage Proteins Encoded by Plasmodium Multigene Families Are Expressed in Liver Stages Where They Are Exported into the Parasitophorous Vacuole
Source: PLoS Pathog. 2016 Nov 16;12(11):e1005917. doi: 10.1371/journal.ppat.1005917 (PMC5113031; doi:10.1371/journal.ppat.1005917)
Supplement: S2 Table — (XLSX) [file ppat.1005917.s008.xlsx]

## Sheet: Sheet1
Table S2: Detailed of selected P. berghei proteins for functional analysis by tagging
Gene name	gene ID	Principal name	RMgm	Name of the tag	Plasmid number	Background line	Cloned	Selectable marker	Single or double cross-over	Enzyme used for linearization
Fam-a1 /EMAP-1	PBANKA_083680	1477cl3	690	mCherry	pL1534	Cl15cy1	yes	tgdhfr/ts	Single	NdeI
Fam-a1 /EMAP-1	PBANKA_083680	1941	1283	GFP	pL1817	1037m1f1m1cl1		tgdhfr/ts	Single	NdeI
Fam-a2	PBANKA_132730	1448cl2	693	mCherry	pL1493	Cl15cy1	yes	tgdhfr/ts	Single	HpaI
Fam-b1	PBANKA_021540	1599cl4	699	mCherry	pL1606	Cl15cy1	yes	tgdhfr/ts	Single	NdeI
Fam-b2	PBANKA_072260	1731cl4	700	mCherry	pL1671	676m1cl1	yes	tgdhfr/ts	Single	NdeI
Fam-b2	PBANKA_072260	1942	1282	GFP	pL1818	1037m1f1m1cl1		tgdhfr/ts	Single	NdeI
PIR1	PBANKA_140030	1531cl3	695	mCherry	pL1556	676m1cl1	yes	tgdhfr/ts	Single	PmeI
PIR1	PBANKA_140030	1944cl1	1281	mCherry	pL1556	1037m1f1m1cl1	yes	tgdhfr/ts	Single	PmeI
PIR2	PBANKA_000320	603cl3	696	GFP	pL1042	Cl15cy1	yes	tgdhfr/ts	Single	EcoRV
PIR3	PBANKA_050020	1918cl4	697	mCherry	pL1793	Cl15cy1	yes	tgdhfr/ts	Single	BglII
PIR4	PBANKA_120040	2450	1233	mCherry	pL2069	Cl15cy1		tgdhfr/ts	Double	Not I + Sca I
PIR5	PBANKA_130020	2448cl1	1234	mCherry	pL2067	Cl15cy1	yes	tgdhfr/ts	Double	Not I + Sca I
PIR6	PBANKA_021600	1892	698	mCherry	pL1772	Cl15cy1		tgdhfr/ts	Single	SpeI
PIR7	PBANKA_090030	2211	1235	mCherry	pL1959	Cl15cy1		tgdhfr/ts	Single	Hind III
PIR8	PBANKA_052460	2312	1236	mCherry	pL1994	Cl15cy1		tgdhfr/ts	Single	SnaBI
PIR8	PBANKA_052460	2313	1236	mCherry	pL1994	Cl15cy1		tgdhfr/ts	Single	SnaBI
Fam-a2 Fam-a1	PBANKA_132730 PBANKA_083680	2010 (2011)	1244	mCherry GFP	pL1825	1448cl2		hdhfr	Single	NdeI
Fam-a2 Fam-a1	PBANKA_132730 PBANKA_083680	2504cl3	1245	GFP mCherry	pL2088	1477cl3	yes	hdhfr	Single	Hind III
Fam-b1 Fam-b2	PBANKA_021540 PBANKA_072260	2421(-2424)	1246	mCherry GFP	pL1826	1599cl4		hdhfr	Single	NdeI
PIR1 PIR3	PBANKA_140030 PBANKA_050020	2020 (2021)	1247	mCherry GFP	pL1857	1944cl1		hdhfr	Single	BsiWI
IBIS1	PBANKA_136550	2009	1237	GFP	pL1859	Cl15cy1		tgdhfr/ts	Single	EcoRI
IBIS1	PBANKA_136550	1940cl1	705	mCherry	pL1806	1037m1f1m1cl1	yes	tgdhfr/ts	Single	EcoRI
SMAC	PBANKA_010060	1565cl1	1238	mCherry	pL1577	Cl15cy1	yes	tgdhfr/ts	Single	NdeI
