# Supplementary material for: Variant Exported Blood-Stage Proteins Encoded by Plasmodium Multigene Families Are Expressed in Liver Stages Where They Are Exported into the Parasitophorous Vacuole
Source: PLoS Pathog. 2016 Nov 16;12(11):e1005917. doi: 10.1371/journal.ppat.1005917 (PMC5113031; doi:10.1371/journal.ppat.1005917)
Supplement: S3 Table — (XLSX) [file ppat.1005917.s009.xlsx]

## Sheet: Sheet1
Table S3: Primers used for making Fam A expression plasmids
Gene	Forward primer	Sequence	Restriction site	Reverse primer	Sequence	Restriction site	Codons amplified
PCHAS120120	DB-P15	GGAC catatg GGC AGC AGC CATCACCATCACCATCAC AGC CTG AAA AAC CCG GTA ATC TAC G	NdeI	DB-P16	GGAC gtcgac TTA AAT ATT AGC CGG GCG TGC TTT AC	SalI	38-306
PCHAS070190	DB-P17	GGAC catatg GGC AGC AGC CATCACCATCACCATCAC CAC AAA CAT CTG CTG CGT AAC TGT	NdeI	DB-P18	GGAC gtcgac TTA AAA AGT TGA GTG GCC ATC GAT GCT TTC	SalI	52-264
PCHAS140110	DB-P11	GGAC tctaga GAG AAC AAT AAA CAT CTT CTG TGC GCG	XbaI	DB-P12	GGAC aagctt TTA GTG ATG GTG ATG GTG ATG ATT TGA GCC GTT CTC ATC AAT CGA CTC	HindIII	50-267
PCHAS133190	DB-P19	GGAC catatg GGC AGC AGC CATCACCATCACCATCAC GAC AAT CCG AAA GAA ATC AAA CAC GCA	NdeI	DB-P20	GGAC gtcgac TTA TTC TTG ATG AAA GAT GTC CCG CAG	SalI	55-291
PF3D7_1463500	DB-P21	GGAC catatg GGC AGC AGC CATCACCATCACCATCAC GAT GAT CGT CTC AAG AGC ATG GAA CAT C	NdeI	DB-P22	GGAC gtcgac TTA GAT AGA CTG GCG CAG CGT ATT C	SalI	13-258
PBANKA_132730	CVO386	GGAC gaattc CCT AAC GAA GAA GCC ATC CAG CAA TTG	EcoRI	CVO388	GGAC aagctt TCA TTT TTT AAA GAT ATC TTT CAG TTT CAC CAG GGT	HindII	35-279
PBANKA_1327251	CVO389	GGAC gaattc CCT AAT GAA ACC TCA AAA GAG ATC TTG GAT AAT G	EcoRI	CVO391	GGAC aagctt TCA TTT TTT GAA AAT ATC GCG CAG TTT GAC AAT ATC CAG	HindIII	35-301
PBANKA_1327251 ΔCter	CVO389	GGAC gaattc CCT AAT GAA ACC TCA AAA GAG ATC TTG GAT AAT G	EcoRI	CVO390	GGAC aagctt TCA CGG TGC ATT TGG ATC AAT GGA AAT GAA GTA G	HindIII	35-273
